# Supplementary material for: Evidence-Based Approach for Secondary Prevention of Uterine Fibroids (The ESCAPE Approach)
Source: Int J Mol Sci. 2023 Nov 4;24(21):15972. doi: 10.3390/ijms242115972 (PMC10648339; doi:10.3390/ijms242115972)
Supplement: Supplementary file 1 [file ijms-24-15972-s001.zip]

Archive with 1 entries (1 files):
- ijms-2653923-supplementary Table S1.csv
