# Supplementary material for: Evidence-Based Approach for Secondary Prevention of Uterine Fibroids (The ESCAPE Approach)
Source: Int J Mol Sci. 2023 Nov 4;24(21):15972. doi: 10.3390/ijms242115972 (PMC10648339; doi:10.3390/ijms242115972)
Supplement: Supplementary file 1 [file ijms-24-15972-s001.zip › ijms-2653923-supplementary Table S1.csv]

NCT Number	Acronym	Title	Status	Conditions	Interventions	Outcome Measures	Sponsor/Collaborators	Age	Phases	Enrollment	Study Type	Study Designs	Start Date	Completion Date	Locations	Study Documents
NCT05386615		Post-Exablate Pregnancy Outcomes Registry Study: Exablate Treatment of Symptomatic Uterine Fibroids	Recruiting	Uterine Fibroid	Device: Body System - Functional	Occurrence of adverse events	InSightec	18 Years to 50 Years (Adult)		200	Observational	Observational Model: Other|Time Perspective: Other	16-Feb-16	31-Dec-23	UCLA, Los Angeles, California, United States|Stanford University, Stanford, California, United States|Mayo Clinic, Rochester, Minnesota, United States|Huashan Hospital Affiliated to Fudan University, Shanghai, China|Shanghai No.1 Hospital, Shanghai, China
NCT05078307	VAPOHYSTERO	Evaluation of a Hysteroscopic Method With Vaporization in the Hysteroscopic Treatment of Submucosal Uterine Fibroids	Recruiting	Uterine Fibroids	Procedure: OHR VS OHV	Operative time|The amount of distention fluid used during operative hysteroscopy|Resection time|Complication rate during operative hysteroscopy|The rate of discontinuation of the operative hysteroscopy before complete resection|The rate of postoperative synechiae in patients of childbearing age.|Operative pain	Assistance Publique Hopitaux De Marseille	18 Years and older (Adult, Older Adult)	Not Applicable	54	Interventional	Allocation: Randomized|Intervention Model: Parallel Assignment|Masking: None (Open Label)|Primary Purpose: Treatment	17-Sep-21	17-May-24	Assistance Publique Hôpitaux Marseille, Marseille, Bouches-du-Rhone, France
NCT03118037	SAGE	Transcervical Radiofrequency Ablation of Uterine Fibroids Global Registry	Recruiting	Uterine Fibroid	Device: Sonata System	Incidence of Pregnancy and Pregnancy Outcomes|Surgical Re-intervention for Heavy Menstrual Bleeding	Gynesonics	18 Years and older (Adult, Older Adult)		100	Observational	Observational Model: Cohort|Time Perspective: Prospective	14-Jun-17	25-Dec	Frauenklinik Universitätsklinikum Jena, Jena, Germany|Klinik für Frauenheilkunde und Geburtshilfe, Kempten, Germany|Evangelisches Krankenhaus Köln-Weyertal gemeinnützige GmbH, Köln, Germany|MarienKrankenhaus Schwerte Frauenklinik, Schwerte, Germany|Josephs-Hospital Warendorf, Warendorf, Germany|Marien Hospital Witten, Witten, Germany|Spital Oberengadin, Samedan, Switzerland|Addenbrookes Cambridge…
NCT03948789		Phase III Study of MR-Guided Focused Ultrasound Surgery for the Treatment of Uterine Fibroids Compared to Myomectomy	Recruiting	Uterine Fibroids	Procedure: Magnetic Resonance Imaging-controlled high-focussed ultrasound therapy|Procedure: Myomectomy (laparoscopic or open surgical)	WAI question 4|Symptom Severity Score of the UFS-QoL|Hospital stay in days|Pain according to visual analog scale|Number of Adverse Events (AEs)|Number of postinterventional/postsurgery treatment complications|Number of re-interventions|Alleviation of symptoms (irregular period, unfulfilled wish for child, pain, quality of life according to UFS-QoL|Health related quality of life according to UFS-Q…	Krankenhaus Nordwest	18 Years and older (Adult, Older Adult)	Phase 3	127	Interventional	Allocation: Randomized|Intervention Model: Parallel Assignment|Masking: None (Open Label)|Primary Purpose: Treatment	15-Jul-20	25-Mar	Krankenhaus Nordwest, Frankfurt, Hessen, Germany|FOKUS Radiologische Gemeinschaftspraxis, Göttingen, Germany|Leipzig University, Leipzig, Germany|Marienhospital, Stuttgart, Germany
NCT05416424		Life Study: Lifestyle Intervention in Fibroid Elimination	Recruiting	Uterine Fibroid	Other: LIFE program	Acceptability of LIFE program as measured by Self report survey|Change in improvement in quality of life as measured by Quality of Life Scale (QOLS)|Change in fibroid recurrence as measured by standard of care ultrasounds	NYU Langone Health	18 Years to 50 Years (Adult)	Not Applicable	50	Interventional	Allocation: N/A|Intervention Model: Single Group Assignment|Masking: None (Open Label)|Primary Purpose: Prevention	23-May-22	1-Jun-25	NYU Langone Health, New York, New York, United States
NCT05442827		A Phase II/III Study of Efficacy and Safety of SHR7280 Tablets in Subjects With Menorrhagia With Uterine Fibroids	Recruiting	Uterine Fibroids With Menorrhagia	Drug: SHR7280 tablets|Drug: PlaceboSHR7280 tablets blank preparation	Phase one：Percentage of subjects with menstrual bleeding < 80 mL and a reduction of ≥50% from baseline|Phase two：Percentage of subjects with menstrual bleeding < 80 mL and a reduction of ≥50% from baseline|Percentage of subjects with menstrual bleeding < 80 mL and a reduction of ≥50% from baseline（Phase one）|percentage of subjects without menstrual bleeding or spotting （Phase one）|Changes in hemo…	Jiangsu HengRui Medicine Co., Ltd.	18 Years to 49 Years (Adult)	Phase 2|Phase 3	396	Interventional	Allocation: Randomized|Intervention Model: Parallel Assignment|Masking: Quadruple (Participant, Care Provider, Investigator, Outcomes Assessor)|Primary Purpose: Treatment	10-Sep-22	1-Jun-26	Peking University First Hospital, Beijing, Beijing, China
NCT05440383		A Clinical Study of KLH-2109 in Uterine Fibroids Patient With Menorrhagia	Recruiting	Uterine Fibroids (MeSH Heading: Leiomyoma)	Drug: KLH-2109|Drug: Leuprorelin	Proportion of subjects with a total PBAC score of less than 10 from Week 6 to 12 after beginning of study drug administration|Proportion of subjects with a total PBAC score of less than 10 from Week 2 to 6 after beginning of study drug administration|Proportion of subjects with a total PBAC score of less than 10 from Week 18 to 24 after beginning of study drug administration|Proportion of subject…	Kissei Pharmaceutical Co., Ltd.	20 Years and older (Adult, Older Adult)	Phase 3	264	Interventional	Allocation: Randomized|Intervention Model: Parallel Assignment|Masking: Quadruple (Participant, Care Provider, Investigator, Outcomes Assessor)|Primary Purpose: Treatment	11-Oct-22	25-May	Clinical Resarch Site, Multiple Locations, Japan
NCT05445167		A Clinical Study of KLH-2109 in Uterine Fibroids Patient With Menorrhagia and Pain	Recruiting	Uterine Fibroids (MeSH Heading: Leiomyoma)	Drug: KLH-2109|Drug: Placebo	Proportion of subjects with a total PBAC score of less than 10 from Week 6 to 12 after beginning of study drug administration|Proportion of women with a maximum NRS for pain score of 1 or less during 28 days before the end of study drug administration|Proportion of subjects with a total PBAC score of less than 10 from Week 2 to 6 after beginning of study drug administration|Proportion of subjects…	Kissei Pharmaceutical Co., Ltd.	20 Years and older (Adult, Older Adult)	Phase 3	78	Interventional	Allocation: Randomized|Intervention Model: Parallel Assignment|Masking: Quadruple (Participant, Care Provider, Investigator, Outcomes Assessor)|Primary Purpose: Treatment	11-Oct-22	24-Sep	Clinical Research Site, Multiple Locations, Japan
NCT04240262	MYOMIC2	Microwave Ablation for Leiomyoma	Recruiting	Uterine Fibroid		Symptom severity of uterine fibroids|Quality of Life score|menstrual bleeding|acceptability	Karolinska Institutet	25 Years and older (Adult, Older Adult)		200	Observational	Observational Model: Cohort|Time Perspective: Prospective	20-Jan-20	31-Jul-24	Helena Kopp Kallner, Taby, Sweden
NCT05409872	DEFIB	Effects of Vitamin D, Epigallocatechin Gallate, Vitamin B6, and D-Chiro-inositol Combination on Uterine Fibroids	Recruiting	Leiomyoma, Uterine	Dietary Supplement: Combination of Epigallocatechin gallate, vitamin D, vitamin B6, and D-Chiro-inositol|Other: Placebo	Symptoms related to uterine fibromatosis (UFS-QoL questionnaire)|The proportion of patients who refuse surgery due to regression of symptoms.|Volume of the larger fibroid|Quality of life (UFS-QoL questionnaire)|The total score obtained in the Menstrual assessment chart|The total score obtained in the Pad test|Proportion of patients who reported side effects or who stopped taking the treatment	Universita di Verona	18 Years and older (Adult, Older Adult)	Not Applicable	108	Interventional	Allocation: Randomized|Intervention Model: Parallel Assignment|Masking: Quadruple (Participant, Care Provider, Investigator, Outcomes Assessor)|Primary Purpose: Treatment	15-Sep-22	23-Dec	AOUI Verona - University of Verona - Department of Obstetrics and Gynecology, Verona, Italy
NCT05620355		Efficacy and Safety of BG2109 in Subjects With Heavy Menstrual Bleeding Associated With Uterine Fibroids.	Recruiting	Uterine Fibroids|Heavy Menstrual Bleeding	Drug: BG2109|Drug: Placebo for BG2109|Drug: Placebo for add-back therapy|Drug: Add-back therapy	Percentage of Responders based on menstrual blood loss (MBL) volume reduction at Week 24.|Time to reduced MBL before the Week 24.|Percentage of amenorrhea at the Week 24.|Time to amenorrhea before the Week 24.|Days of menstrual bleeding in the last 28 days before the Week 24.|Hemoglobin levels at the Week 24 in the subgroup of subjects with anemia.	Bio Genuine (Shanghai) Biotech Co., Ltd.	18 Years and older (Adult, Older Adult)	Phase 3	312	Interventional	Allocation: Randomized|Intervention Model: Parallel Assignment|Masking: Quadruple (Participant, Care Provider, Investigator, Outcomes Assessor)|Primary Purpose: Treatment	16-Dec-22	25-Mar	Site no.28, Beijing, China|Site no.31, Beijing, China|Site no.34, Beijing, China|Site no.11, Changchun, China|Site no.6, Changsha, China|Site no.7, Changsha, China|Site no.17, Chengdu, China|Site no.22, Chengdu, China|Site no.10, Chongqing, China|Site no.3, Guangzhou, China|Site no.4, Guangzhou, China|Site no.19, Hangzhou, China|Site no.21, Jinan, China|Site no.23, Lianyungang, China|Site no.14, …
NCT05364008	FRIEND	FRIEND: Fibroids and Unexplained Infertility Treatment With Epigallocatechin Gallate; A Natural CompounD in Green Tea	Recruiting	Leiomyoma, Uterine	Drug: Green Tea Extract|Other: Placebo	Cumulative live birth rate.|The conception rate|The miscarriage rate|The change of fibroid volume|The change of fibroid symptom severity score|The change of health-related quality-of-life questionnaire score|Time to conception	Yale University|Eunice Kennedy Shriver National Institute of Child Health and Human Development (NICHD)|University of Chicago|University of Illinois at Chicago|Johns Hopkins University	18 Years to 40 Years (Adult)	Phase 3	200	Interventional	Allocation: Randomized|Intervention Model: Parallel Assignment|Masking: Quadruple (Participant, Care Provider, Investigator, Outcomes Assessor)|Primary Purpose: Treatment	5-Jan-23	30-Sep-24	Yale School of Medicine Dept.of Ob/Gyn & Reproductive Sciences, New Haven, Connecticut, United States|University of Illinois at Chicago College of Medicine, Chicago, Illinois, United States|University of Chicago, Department of Obstetrics and Gynecology, Chicago, Illinois, United States|Johns Hopkins, Division of Reproductive Science and Women's Health Research, Baltimore, Maryland, United States
NCT05741671	MYOVASC	Sonographic Features of Fibroids Before and During Non-surgical Therapy and/or Expectant Management	Recruiting	Fibroid Uterus	Other: Questionnaire	Volume change|Questionnaire Utreine Fibroid Specific Quality of Life|Questionnaire EuroQol 5 Dimensions|Questionnaires Picterial Bloodloss Assessment Chart|Questionnaire re-intervention rate|Questionnaire treatment failure rate|Haemoglobin	Academisch Medisch Centrum - Universiteit van Amsterdam (AMC-UvA)	18 Years and older (Adult, Older Adult)		760	Observational	Observational Model: Case-Control|Time Perspective: Prospective	24-Sep-18	23-Sep	Amsterdam UMC, Amsterdam, Noord-Holland, Netherlands
NCT03991078		Effect of Vitamin D on the Size of Fibroids in Women With Vitamin D Deficiency	Recruiting	Size of the Uterine Fibroids		volume of the uterine fibroids	Fundación IVI|Hospital Universitario La Fe	18 Years to 45 Years (Adult)		15	Observational	Observational Model: Cohort|Time Perspective: Prospective	9-Jul-19	25-Dec-23	Fundacion IVI, Valencia, Spain
NCT04426760	FIN	Fibroids and Infertility - a Study of the Significance of Removal of Fibroids With Regard to Endometrial Receptivity	Recruiting	Leiomyoma, Uterine	Procedure: Transcervical resection of fibroids|Procedure: Myomectomy per laparoscopy or laparotomy	HOXA 10 expression|Expression of other molecular markers|Endometrial vascular pattern|Vascular characteristics of leiomyomas|Leiomyoma size|Leiomyoma location|Genomic characteristics|Scar formation|Pregnancy|HOXA10 in endometrium of women with leiomyomas compared to fertile/infertile controls|Expression of molecular markers adjacent to the leiomyoma versus remote from the leiomyoma|Partially rese…	Oslo University Hospital	18 Years to 40 Years (Adult)		80	Observational	Observational Model: Case-Only|Time Perspective: Prospective	1-Mar-19	15-Sep-24	Oslo University Hospital, Oslo, Norway
NCT05607602		Are Uterine Fibroids Pro-thrombotic?	Recruiting	Leiomyoma, Uterine|Thrombosis	Other: Comparison of blood samples between the two groups	Assess for the presence of a laboratory pro-thrombotic phenotype in patients with UF|Assess for normalisation of the pro-thrombotic phenotype post-surgery for uterine fibroids|Assess for a correlation between overall uterine size and fibroid volume and markers of a pro-thrombotic phenotype	King's College Hospital NHS Trust|Hemab	18 Years to 65 Years (Adult, Older Adult)		105	Observational	Observational Model: Case-Control|Time Perspective: Prospective	17-Oct-22	17-Oct-23	King's College Hospital, London, United Kingdom
NCT05086770		Comparison of Pain After Uterine Artery Embolization Using Gelatin Microsphere or Tris-acryl Gelatin Microsphere	Recruiting	Uterine Myoma|Uterine Fibroid	Device: Gelatin microsphere (Nexsphere™)|Device: Embosphere	Pain intensity by numerical rating scale|Fentanyl and analgesic usage volume|Symptom severity score|Postoperative inflammation|Tumor necrosis degree|Fluoroscopy and procedure time|Serum Anti-Mullerian Hormone (AMH)	Next Biomedical Co., Ltd.	20 Years to 59 Years (Adult)	Not Applicable	60	Interventional	Allocation: Randomized|Intervention Model: Parallel Assignment|Masking: None (Open Label)|Primary Purpose: Treatment	31-May-21	30-May-23	Severance Hospital, Seoul, Korea, Republic of
NCT04214457	MYOSARC	Development of a Predictive Model for Early Differential Diagnosis of Uterine Leiomyomas and Leiomyosarcomas	Recruiting	Leiomyoma|Leiomyosarcoma	Procedure: Biopsy and peripheral blood collection	Identification of specific genetic markers for leiomyomas and leiomyosarcomas|Characterization of cell populations of uterine leiomyomas and leiomyosarcomas|Identification of methylation patterns characteristic of the tumorigenic process	Igenomix	18 Years to 75 Years (Adult, Older Adult)		1000	Observational	Observational Model: Cohort|Time Perspective: Prospective	20-Sep-19	22-Jul	Complejo Hospitalario Universitario de Cartagena, Cartagena, Murcia, Spain|Hospital Universitario Virgen de la Arrixaca, El Palmar, Murcia, Spain|Instituto Valenciano de Oncología, Valencia, Spain|Hospital Universitario y Politécnico La Fe, Valencia, Spain
NCT05448365		Vitamin D, Epigallocatechin Gallate, D-chiro-inositol and Vitamin B6 in Uterine Fibroid	Recruiting	Uterine Fibroids|D-chiro-inositol|Inositol|Epigallocatechin Gallate|Vitamin D|Vitamin B6	Dietary Supplement: Epigallocatechin gallate, Vitamin D, Vitamin B6, D-chiro-inositol|Dietary Supplement: Placebo	Diameter|Volume|Need for surgery|pVEGF-R|Marker of cellular proliferation	Lo.Li.Pharma s.r.l	30 Years to 40 Years (Adult)	Phase 3	60	Interventional	Allocation: Randomized|Intervention Model: Parallel Assignment|Masking: Quadruple (Participant, Care Provider, Investigator, Outcomes Assessor)|Primary Purpose: Treatment	1-Jul-22	1-Aug-23	Ospedale Dario camberlingo, Francavilla Fontana, Puglia, Italy|Ospedale Veris Delli Ponti, Scorrano, Puglia, Italy
NCT05518812		Carboprost (Hemabate) for Fibroid Resection	Recruiting	Fibroid Uterus|Gynecologic Disease|Leiomyoma, Uterine	Drug: Carboprost Tromethamine	Does instillation of low-dose carboprost facilitate complete resection of FIGO II fibroids during hysteroscopic resection?|To quantitatively assess the efficiency of fibroid resection after carboprost administration by analyzing the video recording from surgery	Northwestern University	18 Years and older (Adult, Older Adult)	Early Phase 1	30	Interventional	Allocation: N/A|Intervention Model: Single Group Assignment|Masking: None (Open Label)|Primary Purpose: Treatment	12-Jul-22	24-Jul	Northwestern University - Northwestern Medicine, Lavin Family Pavilion, Chicago, Illinois, United States
NCT02495311		The Association Between Adenomyosis/Uterine Myoma and Lower Urinary Tract Symptoms	Recruiting	Adenomyosis|Uterine Leiomyoma	Procedure: myomectomy or adenomyomectomy	The corrleation coefficient between the size of myoma and Overactive Bladder Symptoms Scores|The corrleation coefficient between the size of myoma and the presence of constipation/diarrhea|Comparison of Overactive Bladder Symptoms Scores between the adenomyosis group and the control group|Comparisons of the constipation/diarrhea rates between the adenomyosis group and the control group	Far Eastern Memorial Hospital	20 Years and older (Adult, Older Adult)		150	Observational	Observational Model: Case-Control|Time Perspective: Prospective	15-Nov-14	31-Dec-22	Far-Eastern Memorial Hospital, Banqiao, New Taipei, Taiwan
NCT03400826		Effects of Simvastatin on Uterine Leiomyoma Size	Recruiting	Fibroid Uterus|Fibroid Tumor|Leiomyoma|Fibromyoma|Leiomyoma, Uterine	Drug: Simvastatin 40mg|Drug: Placebo 40 mg	Change in Tumor size volume pre and post study intervention|Clinical symptom improvement as determined by the Uterine Fibroid Symptom and Health Related Quality of Life Questionnaire.|Adherence to the recommended treatment dosing|Subject retention	Johns Hopkins University|National Institutes of Health (NIH)|Eunice Kennedy Shriver National Institute of Child Health and Human Development (NICHD)	18 Years to 55 Years (Adult)	Phase 2	60	Interventional	Allocation: Randomized|Intervention Model: Parallel Assignment|Masking: Triple (Participant, Care Provider, Investigator)|Primary Purpose: Treatment	20-Aug-18	1-Dec-24	Johns Hopkins Hospital, Baltimore, Maryland, United States
NCT05500118		Establishment of a Decision Aid Tool for Asymptomatic Small Leiomyoma and Analysis of Influencing Factors for Clinical Decision-making Using HIFU	Recruiting	Leiomyoma, Uterine|High-Intensity Focused Ultrasound Ablation|Patients Decision Aids	Other: Patients Decision Aids	Patient satisfaction after using PDAs	Shenzhen Maternity & Child Healthcare Hospital	18 Years to 55 Years (Adult)		120	Observational	Observational Model: Case-Control|Time Perspective: Prospective	31-Aug-22	31-Aug-27	Shenzhen Maternal and Child Health Hospital, Shenzhen, Guangdong, China
NCT04756037	SERENE	Study of the Safety and Contraceptive Efficacy of Relugolix Combination Therapy in Women With Uterine Fibroids or Endometriosis Who Are at Risk for Pregnancy	Recruiting	Contraception	Drug: Relugolix Combination Therapy	Contraceptive Efficacy of Relugolix Combination Therapy as Assessed by the At-Risk Pearl Index (PI)|Contraceptive Efficacy of Relugolix Combination Therapy as Assessed by the Modified At-Risk PI|Contraceptive Efficacy of Relugolix Combination Therapy as Assessed by the Gross PI|Contraceptive Efficacy of Relugolix Combination Therapy as Assessed by the Method Failure PI|Contraceptive Efficacy of R…	Myovant Sciences GmbH	18 Years to 50 Years (Adult)	Phase 3	1020	Interventional	Allocation: N/A|Intervention Model: Single Group Assignment|Masking: None (Open Label)|Primary Purpose: Treatment	18-Mar-21	25-Apr	Birmingham, Birmingham, Alabama, United States|Mobile, Mobile, Alabama, United States|Mobile, Mobile, Alabama, United States|Chandler, Chandler, Arizona, United States|Mesa, Mesa, Arizona, United States|Peoria, Peoria, Arizona, United States|Phoenix, Phoenix, Arizona, United States|Tucson, Tucson, Arizona, United States|Burbank, Burbank, California, United States|Canoga Park, Canoga Park, Califor…
NCT04655144	Dex-Fib	Dexamethasone for Post Uterine Artery Embolization Pain	Recruiting	Leiomyoma	Drug: Dexamethasone|Drug: Saline	Pain scores using the VAS Questionnaire|Severity of post-embolization syndrome symptoms|Change in uterine fibroid volume|Change in symptoms|Change in quality of life	University of Miami	20 Years to 50 Years (Adult)	Phase 3	82	Interventional	Allocation: Randomized|Intervention Model: Parallel Assignment|Masking: Quadruple (Participant, Care Provider, Investigator, Outcomes Assessor)|Primary Purpose: Treatment	25-Jan-21	15-Dec-24	Sylvester Comprehensive Cancer Center, Miami, Florida, United States
NCT05129956	myoma	Sonoguided-microwave Uterine Myoma	Recruiting	Obstetric/Gynecology	Device: "Covidien" Emprint Ablation System with Thermosphere Technology	Uterine myoma ablation|Improve bleeding|Reduce days in hospital	Kaohsiung Medical University Chung-Ho Memorial Hospital	20 Years to 45 Years (Adult)	Not Applicable	20	Interventional	Allocation: N/A|Intervention Model: Single Group Assignment|Masking: None (Open Label)|Primary Purpose: Treatment	6-Aug-21	31-Dec-24	Kaohsiung Medical University Chung-Ho Memorial Hospital (KMUH), Kaohsiung, Taiwan
NCT04272086		Utility of Liposomal Bupivacaine Transversus Abdominal Plane Block for Open Myomectomy	Recruiting	Fibroid Uterus	Drug: Bupivacaine|Drug: Bupivacaine liposome|Drug: normal saline	Morphine Equivalents at 72 Hours|Morphine Equivalents at 96 Hours|Morphine Equivalents at 48 Hours|Opiate Sparing Criteria at 72 hours|Quality of Recovery at 48 hours|Quality of Recovery at 72 hours|Area under the curve pain scale at 96 hours	Icahn School of Medicine at Mount Sinai	18 Years to 64 Years (Adult)	Phase 4	140	Interventional	Allocation: Randomized|Intervention Model: Parallel Assignment|Masking: Quadruple (Participant, Care Provider, Investigator, Outcomes Assessor)|Primary Purpose: Treatment	9-Nov-20	24-Oct	Icahn School of Medicine at Mount Sinai, New York, New York, United States
NCT04550429		Uterine Filling Pressure in Hysteroscopy	Recruiting	Fibroids	Device: MyoSure Hysteroscopic Morcellator Device	Physician Survey to assess visualization|Procedure Time|Specimen Weight|Amount of Fluid|Lasix administered post-operatively|Change in pressure was needed	Northwestern University	18 Years and older (Adult, Older Adult)	Not Applicable	68	Interventional	Allocation: Randomized|Intervention Model: Parallel Assignment|Masking: Double (Care Provider, Investigator)|Primary Purpose: Other	21-Aug-20	23-Dec	Center for Comprehensive Gynecology, Chicago, Illinois, United States	"Study Protocol", https://clinicaltrials.gov/ProvidedDocs/29/NCT04550429/Prot_000.pdf|"Informed Consent Form", https://clinicaltrials.gov/ProvidedDocs/29/NCT04550429/ICF_001.pdf
NCT02563392	ORAM	Does Preventive Uterine Artery Occlusion During Laparoscopic Myomectomy Impact on Ovarian Reserve Markers?	Recruiting	Uterine Myoma	Procedure: uterine myomectomy with preventive uterine arteries occlusion|Procedure: laparoscopic uterine myomectomy without preventive uterine arteries occlusion	Evolution of ovarian reserve markers after myomectomy|Intra-and post-operative blood loss|operative time|peroperative complications|Clinical symptoms improvement: hypermenorrhea|Clinical symptoms improvement: dysmenorrhea|Clinical symptoms improvement: occuring of pregnancy|long-term recurrence of myomas	University Hospital, Geneva	18 Years to 45 Years (Adult)	Not Applicable	60	Interventional	Allocation: Randomized|Intervention Model: Parallel Assignment|Masking: Single (Participant)|Primary Purpose: Treatment	15-Apr	24-May	Hôpitaux Universitaires de Genève, Service de gynécologie, Geneva, Switzerland
NCT04126824		Effect of Addition of Steroids on Duration of Analgesia	Recruiting	Uterine Fibroids|Adenomyosis	Drug: Triamcinolone|Drug: Bupivacaine|Other: Iohexol contrast	Change in Pain Intensity Measure (mm)	University of California, Los Angeles	30 Years to 60 Years (Adult)	Early Phase 1	28	Interventional	Allocation: Randomized|Intervention Model: Parallel Assignment|Masking: Single (Participant)|Primary Purpose: Treatment	5-Nov-19	25-Feb	University of North Carolina, Chapel Hill, North Carolina, United States
NCT02914704		Treatment of Benign Uterine Disorders Using High Intensity Focused Ultrasound (MR-HIFU)	Recruiting	Uterine Fibroids|Adenomyosis	Device: MRI-HIFU	Technical efficacy of HIFU for treatment of uterine fibroids as assessed by a change in the Symptom Severity Score	Turku University Hospital	18 Years to 50 Years (Adult)	Not Applicable	500	Interventional	Allocation: N/A|Intervention Model: Single Group Assignment|Masking: None (Open Label)|Primary Purpose: Treatment	16-Jan	25-Dec	Turku University Hospital, Turku, Finland
NCT04996498	oxytocin	Hemostatic Effect of Intrauterine Instillation of Oxytocin in Hysteroscopic Myomectomy	Recruiting	Leiomyoma	Drug: Oxytocin|Other: sterile bacteriostatic water ampule	the change in hemoglobin level 24 hours after the procedure surgery|the change of hematocrit level 24 hour after the procedure|the surgeon rating of intraoperative bleeding and the visual field quality of operative view,|the duration of surgery, intraoperative|intraoperative and postoperative complications|the surgeon rating the visual field|the volume of distension media used intraoperative	Ain Shams Maternity Hospital|Ain Shams University	up to 50 Years (Child, Adult)	Not Applicable	60	Interventional	Allocation: Randomized|Intervention Model: Parallel Assignment|Masking: Triple (Participant, Care Provider, Investigator)|Primary Purpose: Other	15-Apr-21	1-Oct-22	Ain shams university maternity hospital, Cairo, Abbasia, Egypt
NCT04519593		ABSOLUTELY: A Temporary Uterine Blood Supply Occlusion for Laparoscopic Myomectomy in Patients With UTErine LeiomYoma	Recruiting	Uterine Leiomyoma|Uterine Fibroid|Leiomyoma, Uterine|Myoma;Uterus|Laparoscopic Myomectomy|Postoperative Complications|Blood Loss, Surgical|Fertility Issues|Pregnancy Complications	Procedure: Laparoscopic myomectomy with prior temporary uterine blood supply occlusion|Procedure: Conventional laparoscopic myomectomy	Blood loss|Treatment characteristics|Impact on fertility	Mother and Child Clinic Saint-Petersburg	18 Years and older (Adult, Older Adult)	Not Applicable	120	Interventional	Allocation: Randomized|Intervention Model: Parallel Assignment|Masking: None (Open Label)|Primary Purpose: Treatment	27-Sep-20	1-Nov-22	Mother and Child Clinic Saint-Petersburg, Saint Petersburg, Russian Federation
NCT05474794		Detective Flow Imaging Endoscopic Ultrasonography in Subepithelial Lesions	Recruiting	Leiomyoma|GIST	Diagnostic Test: DFI-EUS|Diagnostic Test: CE-EUS	Diagnostic yield of DFI-EUS in the identification of SELs|Sensitivity and Specificity of DFI-EUS in the diagnosis of SELS	Instituto Ecuatoriano de Enfermedades Digestivas	18 Years to 89 Years (Adult, Older Adult)	Not Applicable	30	Interventional	Allocation: N/A|Intervention Model: Single Group Assignment|Masking: None (Open Label)|Primary Purpose: Diagnostic	20-Jul-22	20-Aug-23	Instituto Ecuatoriano de Enfermedades Digestivas (IECED), Guayaquil, Guayas, Ecuador
NCT05153928		Management of Uterine Leiomyomata and Adenomyosis	Recruiting	Abnormal Uterine Bleeding	Drug: Norethisterone acetate	is to evaluate sensitivity and specificity of hysteroscopy in differentiating between uterine adenomyosis and leiomyomatosis	Ahmed Ali Mahmoud|Assiut University	Child, Adult, Older Adult		100	Observational	Observational Model: Case-Only|Time Perspective: Other	10-Apr-21	25-Dec-21	Ahmed Ali, Assiut, Egypt|Maternaty hospital in assiut, Assiut, Egypt
NCT05517590		Intravenous Tranexamic Acid and Intramyometrial Desmopressin Effect on Blood Loss During Laparoscopic Myomectomy.	Recruiting	Leiomyoma, Uterine|Intraoperative Blood Loss	Drug: Tranexamic acid|Drug: Saline	Perioperative blood loss|Preoperative and postoperative hemoglobin change|Need for postoperative blood transfusion|Operation time|Postoperative thrombosis symptoms	Acibadem University	18 Years to 60 Years (Adult)	Not Applicable	100	Interventional	Allocation: Randomized|Intervention Model: Parallel Assignment|Masking: Triple (Participant, Care Provider, Outcomes Assessor)|Primary Purpose: Prevention	1-Sep-22	30-Apr-23	Acibadem Maslak Hospital, Istanbul, Sariyer, Turkey
NCT04935333	MYOSARCII	Accuracy of the Preoperative Molecular Diagnosis of Uterine Tumors by Liquid Biopsy	Recruiting	Leiomyoma, Uterine|Leiomyosarcoma Uterus	Procedure: Collection of Leiomyoma samples|Procedure: Collection of Leiomyosarcoma samples|Procedure: Collection of control samples	Diagnostic precision of uterine tumours at molecular level|Concordance of Circulating tumour DNA / RNA versus DNA / RNA in tumour|Inter-observer variability|Evaluation of Circulating tumour DNA / RNA profile for oncological outcome	Igenomix	18 Years to 80 Years (Adult, Older Adult)		600	Observational	Observational Model: Case-Control|Time Perspective: Prospective	21-Sep	23-May	Hospital Universitari de Bellvitge, L´Hospitalet de Llobregat, Barcelona, Spain|Hospital Universitario de Son LLàtzer de Mallorca, Palma De Mallorca, Islas Baleares, Spain|Complejo Hospitalario Universitario Insular de Las Palmas, Las Palmas De Gran Canaria, Las Palmas, Spain|Hospital Universitario de Getafe, Getafe, Madrid, Spain|Hospital Universitario Puerta de Hierro Majadahonda, Majadahonda, …
NCT04311073		Prophylactic Tranexamic Acid During Minimally Invasive Myomectomies	Recruiting	Fibroid Uterus|Abnormal Uterine Bleeding|Myoma;Uterus	Drug: Tranexamic Acid|Drug: Placebos	Estimated blood loss|Calculated blood loss|Number of blood products received|Duration of surgery|Length of hospital stay|Number of fibroids removed|Fibroid type|Weight of fibroids removed|Pain index|Incidence of postoperative complication|Questionnaire for incidence of mild side effect of medication|Questionnaire for incidence of serious side effect of medication|tPA receptor|PAI-1 receptor	Eastern Virginia Medical School	18 Years to 45 Years (Adult)	Phase 3	50	Interventional	Allocation: Randomized|Intervention Model: Parallel Assignment|Masking: Triple (Participant, Care Provider, Investigator)|Primary Purpose: Prevention	20-Jun-20	31-Dec-23	EasternVMC, Norfolk, Virginia, United States	"Study Protocol and Statistical Analysis Plan", https://clinicaltrials.gov/ProvidedDocs/73/NCT04311073/Prot_SAP_000.pdf|"Informed Consent Form", https://clinicaltrials.gov/ProvidedDocs/73/NCT04311073/ICF_001.pdf
NCT03904355		Effects of Intramural Fibroids on IVF Outcome	Recruiting	Infertility, Female|Assisted Reproduction	Drug: Gonadotropins|Drug: human chorionic gonadotropin|Procedure: Ovum pick up|Procedure: Embryo transfer	clinical pregnancy rate	Cairo University	20 Years to 40 Years (Adult)	Not Applicable	200	Interventional	Allocation: Randomized|Intervention Model: Parallel Assignment|Masking: None (Open Label)|Primary Purpose: Diagnostic	1-May-19	22-May	Kasr Alainy medical school, Cairo, Egypt
NCT05017246		Comparing Intrathecal Morphine and Intraoperative Lidocaine Infusion to Epidural Anesthesia With Postoperative PCA for Patients Undergoing Exploratory Laparotomy	Recruiting	Cancer Debulking|Enlarged Uterus|Fibroid Uterus|Adnexal Mass	Drug: Bupivacaine|Drug: Morphine|Drug: Lidocaine	Morphine milligram equivalent (MME) in the postoperative hospital course|Rate of postoperative ileus|Length of hospital stay|Rate of postoperative hypotension|Patient satisfaction with pain control|Change in pain scores|30 day readmission rate|Rate of deep vein thrombosis (DVT)|Rate of pulmonary thromboembolism (PTE)|Rate of persistent pain	Washington University School of Medicine	18 Years and older (Adult, Older Adult)	Phase 2	174	Interventional	Allocation: Randomized|Intervention Model: Parallel Assignment|Masking: None (Open Label)|Primary Purpose: Supportive Care	18-Jan-22	30-Jun-24	Washington University School of Medicine, Saint Louis, Missouri, United States
NCT00050752		Hereditary Leiomyomatosis Renal Cell Cancer - Study of the Genetic Cause and the Predisposition to Renal Cancer	Recruiting	Renal Tumor Histology|Cutaneous Leiomyoma|Kidney Cancer		Determine the incidence and characteristics of HLRCC-associated fumarate hydratase gene mutations.|Determine the clinical manifestations of HLRCC|Determine if other genes cause HLRCC.|Determine genotype/phenotype correlations.|Define the types and characteristics (including patterns of growth) of renal cancer associated with HLRCC.|Define the risk of developing renal cancer, cutaneous leiomyoma a…	National Cancer Institute (NCI)|National Institutes of Health Clinical Center (CC)	2 Years and older (Child, Adult, Older Adult)		950	Observational	Observational Model: Case-Only|Time Perspective: Prospective	24-Feb-03		National Institutes of Health Clinical Center, Bethesda, Maryland, United States
NCT05538689	SOUL	Surgical Myomectomy Followed by Oral Myfembree Versus Standard of Care Trial (SOUL)	Recruiting	Metrorrhagia|Pelvic Pain|Menorrhagia|Leiomyoma	Drug: Myfembree Oral Product	Fibroid recurrence on ultrasound after myomectomy.|Participants' quality of life assessed by the Quality of Life Questionnaire.|Work Productivity and Activity Impairment assessed by Work Productivity and Activity Impairment Questionnaire.|Female Sexual Function Impairment assessed by Female Sexual Function Index Questionnaire.|Heavy menses recurrence after myomectomy with score ≥ 120 on Pictorial…	University of Chicago|Myovant Sciences GmbH	18 Years and older (Adult, Older Adult)	Phase 4	136	Interventional	Allocation: Randomized|Intervention Model: Parallel Assignment|Masking: None (Open Label)|Primary Purpose: Treatment	20-Nov-22	26-Apr	University of Chicago South Loop, Chicago, Illinois, United States|University of Chicago River East, Chicago, Illinois, United States|University of Chicago DCAM, Chicago, Illinois, United States|University of Chicago Flossmoor, Flossmoor, Illinois, United States|University of Chicago Orland Park, Orland Park, Illinois, United States|University of Chicago Schererville, Schererville, Indiana, Unite…
NCT03880435	AGNOHSTIC	HYALOBARRIER® GEL ENDO Versus no HYALOBARRIER® GEL ENDO Following Operative Hysteroscopy for Improving Reproductive Outcome in Women With Intrauterine Pathology Wishing to Become Pregnant	Recruiting	Infertility|Polyp Uterus|Myoma;Uterus|Adhesion|Hysteroscopy|Uterine Septum|Retained Products of Conception	Device: Hyalobarrier® gel endo	Conception leading to live birth|Time to conception|Clinical pregnancy|Miscarriage|Ectopic pregnancy|Adhesions|Pre-eclampsia|Preterm birth|Stilbirth|Low/very low birth weight (gram)|Caesarean section rates|Neonatal complications|The total hospital bill	University Hospital, Ghent|Belgium Health Care Knowledge Centre|Nordic Pharma SAS|Universitaire Ziekenhuizen KU Leuven|Universitair Ziekenhuis Brussel|Health, Innovation and Research Institute (HIRUZ) UZ Ghent|University of Liege|UCL Bruxelles|Jessa hospital, Hasselt	18 Years to 47 Years (Adult)	Not Applicable	444	Interventional	Allocation: Randomized|Intervention Model: Parallel Assignment|Masking: Triple (Participant, Care Provider, Investigator)|Primary Purpose: Prevention	1-Apr-19	26-May-25	University hospital Ghent, Ghent, East-Flanders, Belgium
NCT04145518	MCUP	Mechanistic Characterization of Uterine Pain	Recruiting	Dysmenorrhea (Disorder)|Dysmenorrhea Primary|Dysmenorrhea Secondary|Endometrial Diseases|Leiomyoma|Fibroid Uterus	Drug: Naproxen Sodium	Calculate response profiles of MRI signals for each menstrual pain phenotype|Calculate response profiles of MRI signals associated with NSAID-resistance|Calculate phenotype consistency|Anatomical effects|Covariate analysis|Calculate the relationship between Naproxen absorption and NSAID resistance.	NorthShore University HealthSystem|National Institutes of Health (NIH)|Eunice Kennedy Shriver National Institute of Child Health and Human Development (NICHD)	18 Years to 45 Years (Adult)	Phase 4	214	Interventional	Allocation: Randomized|Intervention Model: Crossover Assignment|Masking: Quadruple (Participant, Care Provider, Investigator, Outcomes Assessor)|Primary Purpose: Health Services Research	25-Oct-19	31-Aug-24	NorthShore University HealthSystem, Evanston, Illinois, United States
NCT05271981	FERTI-EMBOL	Fertility After Uterine Artery Embolization	Recruiting	Fertility Disorders|Fertility Issues|Myoma;Uterus|Uterine Artery Embolisation	Other: Retrospective data collection|Other: Phone interview	Rate of live births after embolisation|Obstetrical outcomes after embolisation|Effectiveness and safety of embolisation	Assistance Publique - Hôpitaux de Paris|Gedeon Richter France|Collège National des Gynécologues et Obstétriciens Français	18 Years to 45 Years (Adult)		833	Observational	Observational Model: Cohort|Time Perspective: Retrospective	23-Nov-22	23-Nov	Hôpital Européen Georges Pompidou, Paris, France
NCT04990076	MUSA1	Ultrasound Evaluation of the Myometrium Using the MUSA Terminology Comparison With Histology	Recruiting	Myoma;Uterus|Sarcoma Uterus	Procedure: Hysterectomy	Diagnostic accuracy of the MUSA terms and definitions|Development of prediction model	Universitaire Ziekenhuizen KU Leuven	18 Years and older (Adult, Older Adult)		1500	Observational	Observational Model: Case-Control|Time Perspective: Prospective	11-Mar-20	30-Mar-24	UZ Leuven, Leuven, Belgium
NCT05811286		The Use of a Morcellator in Operative Hysteroscopy for Benign Intracavitary Lesions: a Feasibility Study	Recruiting	Endometrial Polyp Benign|Retained Products of Conception|Myoma;Uterus	Procedure: Hysteroscopic morcellation 19 Fr. intrauterine BIGATTI Shaver for uterine intracavitary lesions	Completeness of resection of intracavitary lesions in 50 patients, when using a hysteroscopic Bigatti Shaver.|Operation time|Need for cervical dilation during procedure|Volume of distension fluid used / loss (deficit) during procedure|Operator satisfaction, assessed by verbal rating scale|Complications|Pain on the first postoperative day, assessed by verbal rating scale|Histology of the intracavi…	Universitaire Ziekenhuizen KU Leuven|Ziekenhuis Oost-Limburg	18 Years and older (Adult, Older Adult)	Not Applicable	50	Interventional	Allocation: N/A|Intervention Model: Single Group Assignment|Masking: None (Open Label)|Primary Purpose: Treatment	20-May-21	23-Jun	Ziekenhuis Oost-Limburg, Genk, Belgium|University Hospitals Leuven, Leuven, Belgium
NCT02831556		Point of Care 3D Ultrasound for Various Applications: A Pilot Study	Recruiting	Appendicitis|Evidence of Cholecystectomy|Gallstones|Pregnancy, Ectopic|Aortic Aneurysm|Kidney Stones|Intrauterine Pregnancy|Diverticulitis|Abdominal Injuries|Tumors|Pancreatitis|Digestive System Diseases|Gastrointestinal Diseases|Intraabdominal Infections|Intestinal Diseases|Pregnancy|Vascular Disease|Uterine Fibroids|Ovarian Cysts|Uterine Abnominalies|Bladder Abnominalies|Testicular Abnominalies…		Experimental ultrasound diagnosis agreement with final reference standard diagnosis|Duration of experimental ultrasound exam|Experimental ultrasound image quality.	Duke University|Wallace H. Coulter Foundation	Child, Adult, Older Adult		300	Observational	Observational Model: Cohort|Time Perspective: Prospective	16-Jul	25-Feb	Duke University Medical Center, Durham, North Carolina, United States
NCT05739123		Relugolix Pregnancy Registry: An Observational Study of the Safety of Relugolix-Containing Therapy Exposure in Pregnant Women and Their Offspring	Recruiting	Pregnancy Related|Pregnancy Complications|Pregnancy, High Risk	Drug: Relugolix-Containing Product	Major Congenital Malformation (MCM)|Minor congenital malformations|Spontaneous abortion (SAB)|Stillbirth|Elective termination|Preterm birth|Small for gestational age (SGA)|Postnatal growth deficiency|Infant developmental deficiency	Myovant Sciences GmbH	0 Years and older (Child, Adult, Older Adult)		728	Observational	Observational Model: Cohort|Time Perspective: Prospective	8-May-23	May-33	PPD, Wilmington, North Carolina, United States
NCT04981509		Testing of Bevacizumab, Erlotinib, and Atezolizumab for Advanced-Stage Kidney Cancer	Recruiting	Advanced Papillary Renal Cell Carcinoma|Advanced Renal Cell Carcinoma|Hereditary Leiomyomatosis and Renal Cell Carcinoma|Recurrent Renal Cell Carcinoma|Sporadic Papillary Renal Cell Carcinoma|Stage III Renal Cell Cancer AJCC v8|Stage IV Renal Cell Cancer AJCC v8	Biological: Atezolizumab|Biological: Bevacizumab|Procedure: Biopsy|Procedure: Biospecimen Collection|Procedure: Computed Tomography|Procedure: Computed Tomography with Contrast|Drug: Erlotinib|Procedure: Magnetic Resonance Imaging|Procedure: Positron Emission Tomography|Drug: Sodium Fluoride F-18	Incidence of adverse events|Objective response rate (ORR)|Disease control rate (DCR)|Progression-free survival time (PFS)|Overall survival (OS)|Duration of response (DOR)|Response to treatment	National Cancer Institute (NCI)	12 Years and older (Child, Adult, Older Adult)	Phase 2	65	Interventional	Allocation: N/A|Intervention Model: Single Group Assignment|Masking: None (Open Label)|Primary Purpose: Treatment	17-Sep-21	31-Dec-24	Northwestern University, Chicago, Illinois, United States|National Institutes of Health Clinical Center, Bethesda, Maryland, United States|NCI - Center for Cancer Research, Bethesda, Maryland, United States|Rutgers Cancer Institute of New Jersey, New Brunswick, New Jersey, United States|Ohio State University Comprehensive Cancer Center, Columbus, Ohio, United States|University of Pittsburgh Cance…
NCT04623502		An Investigation of Kidney and Urothelial Tumor Metabolism in Patients Undergoing Surgical Resection and/or Biopsy	Recruiting	Kidney Cancer|Renal Cell Carcinoma|Clear Cell Carcinoma|Urothelial Carcinoma|Metastatic Kidney Cancer|Metastatic Urothelial Carcinoma|Papillary Renal Cell Carcinoma|Chromophobe Renal Cell Carcinoma|Fumarate Hydratase Deficiency|Succinate Dehydrogenase-Deficient Renal Cell Carcinoma|HLRCC|Hereditary Leiomyomatosis and Renal Cell Cancer	Other: 13C-Glucose|Other: 13C-Acetate|Other: 13C-Lactate|Other: 13C-Glutamine|Other: 13C-Fructose	Percent of 13C isotopologue distributions	University of Texas Southwestern Medical Center|Howard Hughes Medical Institute|National Cancer Institute (NCI)	18 Years and older (Adult, Older Adult)	Not Applicable	600	Interventional	Allocation: Non-Randomized|Intervention Model: Parallel Assignment|Masking: None (Open Label)|Primary Purpose: Basic Science	30-Sep-19	30-Sep-26	University of Texas Southwestern Medical Center, Dallas, Texas, United States
NCT03749980	MyVHL	MyVHL: Patient Natural History Study	Recruiting	Von Hippel-Lindau Disease|Hereditary Leiomyomatosis and Renal Cell Cancer|Birt-Hogg-Dube Syndrome|SDHB Gene Mutation		Number of patients with CNS, kidney, adrenal, retinal, thyroid, ear, and pancreatic tumors, along with cystadenomas and lesions in the lungs, liver and skin, as they relate to VHL, BHD, HLRCC, and SDHB and specific genetic mutation.|Size of tumors in patients with CNS, kidney, adrenal, retinal, thyroid, ear, and pancreatic tumors, along with cystadenomas and lesions in the lungs, liver and skin, …	Joshua Mann, MPH|National Organization for Rare Disorders|VHL Alliance	Child, Adult, Older Adult		10000	Observational	Observational Model: Cohort|Time Perspective: Other	12-Jan	24-Dec	VHL Alliance, Boston, Massachusetts, United States
NCT05364008	FRIEND	FRIEND: Fibroids and Unexplained Infertility Treatment With Epigallocatechin Gallate; A Natural CompounD in Green Tea	Recruiting	Leiomyoma, Uterine	Drug: Green Tea Extract|Other: Placebo	Cumulative live birth rate.|The conception rate|The miscarriage rate|The change of fibroid volume|The change of fibroid symptom severity score|The change of health-related quality-of-life questionnaire score|Time to conception	Yale University|Eunice Kennedy Shriver National Institute of Child Health and Human Development (NICHD)|University of Chicago|University of Illinois at Chicago|Johns Hopkins University	18 Years to 40 Years (Adult)	Phase 3	200	Interventional	Allocation: Randomized|Intervention Model: Parallel Assignment|Masking: Quadruple (Participant, Care Provider, Investigator, Outcomes Assessor)|Primary Purpose: Treatment	5-Jan-23	30-Sep-24	Yale School of Medicine Dept.of Ob/Gyn & Reproductive Sciences, New Haven, Connecticut, United States|University of Illinois at Chicago College of Medicine, Chicago, Illinois, United States|University of Chicago, Department of Obstetrics and Gynecology, Chicago, Illinois, United States|Johns Hopkins, Division of Reproductive Science and Women's Health Research, Baltimore, Maryland, United States
NCT05409872	DEFIB	Effects of Vitamin D, Epigallocatechin Gallate, Vitamin B6, and D-Chiro-inositol Combination on Uterine Fibroids	Recruiting	Leiomyoma, Uterine	Dietary Supplement: Combination of Epigallocatechin gallate, vitamin D, vitamin B6, and D-Chiro-inositol|Other: Placebo	Symptoms related to uterine fibromatosis (UFS-QoL questionnaire)|The proportion of patients who refuse surgery due to regression of symptoms.|Volume of the larger fibroid|Quality of life (UFS-QoL questionnaire)|The total score obtained in the Menstrual assessment chart|The total score obtained in the Pad test|Proportion of patients who reported side effects or who stopped taking the treatment	Universita di Verona	18 Years and older (Adult, Older Adult)	Not Applicable	108	Interventional	Allocation: Randomized|Intervention Model: Parallel Assignment|Masking: Quadruple (Participant, Care Provider, Investigator, Outcomes Assessor)|Primary Purpose: Treatment	15-Sep-22	23-Dec	AOUI Verona - University of Verona - Department of Obstetrics and Gynecology, Verona, Italy
NCT05448365		Vitamin D, Epigallocatechin Gallate, D-chiro-inositol and Vitamin B6 in Uterine Fibroid	Recruiting	Uterine Fibroids|D-chiro-inositol|Inositol|Epigallocatechin Gallate|Vitamin D|Vitamin B6	Dietary Supplement: Epigallocatechin gallate, Vitamin D, Vitamin B6, D-chiro-inositol|Dietary Supplement: Placebo	Diameter|Volume|Need for surgery|pVEGF-R|Marker of cellular proliferation	Lo.Li.Pharma s.r.l	30 Years to 40 Years (Adult)	Phase 3	60	Interventional	Allocation: Randomized|Intervention Model: Parallel Assignment|Masking: Quadruple (Participant, Care Provider, Investigator, Outcomes Assessor)|Primary Purpose: Treatment	1-Jul-22	1-Aug-23	Ospedale Dario camberlingo, Francavilla Fontana, Puglia, Italy|Ospedale Veris Delli Ponti, Scorrano, Puglia, Italy
NCT05409872	DEFIB	Effects of Vitamin D, Epigallocatechin Gallate, Vitamin B6, and D-Chiro-inositol Combination on Uterine Fibroids	Recruiting	Leiomyoma, Uterine	Dietary Supplement: Combination of Epigallocatechin gallate, vitamin D, vitamin B6, and D-Chiro-inositol|Other: Placebo	Symptoms related to uterine fibromatosis (UFS-QoL questionnaire)|The proportion of patients who refuse surgery due to regression of symptoms.|Volume of the larger fibroid|Quality of life (UFS-QoL questionnaire)|The total score obtained in the Menstrual assessment chart|The total score obtained in the Pad test|Proportion of patients who reported side effects or who stopped taking the treatment	Universita di Verona	18 Years and older (Adult, Older Adult)	Not Applicable	108	Interventional	Allocation: Randomized|Intervention Model: Parallel Assignment|Masking: Quadruple (Participant, Care Provider, Investigator, Outcomes Assessor)|Primary Purpose: Treatment	15-Sep-22	23-Dec	AOUI Verona - University of Verona - Department of Obstetrics and Gynecology, Verona, Italy
NCT05448365		Vitamin D, Epigallocatechin Gallate, D-chiro-inositol and Vitamin B6 in Uterine Fibroid	Recruiting	Uterine Fibroids|D-chiro-inositol|Inositol|Epigallocatechin Gallate|Vitamin D|Vitamin B6	Dietary Supplement: Epigallocatechin gallate, Vitamin D, Vitamin B6, D-chiro-inositol|Dietary Supplement: Placebo	Diameter|Volume|Need for surgery|pVEGF-R|Marker of cellular proliferation	Lo.Li.Pharma s.r.l	30 Years to 40 Years (Adult)	Phase 3	60	Interventional	Allocation: Randomized|Intervention Model: Parallel Assignment|Masking: Quadruple (Participant, Care Provider, Investigator, Outcomes Assessor)|Primary Purpose: Treatment	1-Jul-22	1-Aug-23	Ospedale Dario camberlingo, Francavilla Fontana, Puglia, Italy|Ospedale Veris Delli Ponti, Scorrano, Puglia, Italy
NCT03991078		Effect of Vitamin D on the Size of Fibroids in Women With Vitamin D Deficiency	Recruiting	Size of the Uterine Fibroids		volume of the uterine fibroids	Fundación IVI|Hospital Universitario La Fe	18 Years to 45 Years (Adult)		15	Observational	Observational Model: Cohort|Time Perspective: Prospective	9-Jul-19	25-Dec-23	Fundacion IVI, Valencia, Spain
NCT05840042		Epidemiology and Risk Factors of Uterine Fibroids in China	Not yet recruiting	Uterine Fibroid		Prevalence of uterine fibroids in China|Incidence of uterine fibroids in China|Risk factors of development of uterine fibroids in China	Shixuan Wang|Women's Hospital School Of Medicine Zhejiang University|Tongji Hospital|First Affiliated Hospital, Sun Yat-Sen University|West China Hospital|Fourth Hospital of Shijiazhuang City	18 Years and older (Adult, Older Adult)		20000	Observational	Observational Model: Cohort|Time Perspective: Prospective	12-May-23	31-Dec-26
NCT05695690		Role of US in Uterine Fibroids in Comparison With MRI Using FIGO Classification	Not yet recruiting	Uterine Fibroid	Device: Ultrasonography	Comparison of MRI with Ultrasonography in characterization of uterine fibroids using FIGO classification system	Assiut University	Child, Adult, Older Adult		43	Observational	Observational Model: Cohort|Time Perspective: Prospective	23-May	24-May
NCT04960293		Spherical Gelfoam Versus Tri-acryl Microsphere for Uterine Artery Embolization for Symptomatic Fibroids	Not yet recruiting	Symptomatic Uterine Fibroids	Procedure: uterine artery embolization using spherical gelfoam|Procedure: uterine artery embolization using tri-acryl gelatin microsphere	Pain score (VAS score)|C-reactive protein (mg/L)|Tumor necrosis rate after embolization|Symptom severity questionnaire|White blood cell count (/µL)|Neutrophil percentage (%)|Cumulative fentanyl dose (µg)|Use of rescue analgesics (%)|Lymphocyte percentage (%)	Yonsei University	20 Years to 60 Years (Adult)	Not Applicable	60	Interventional	Allocation: Randomized|Intervention Model: Parallel Assignment|Masking: Triple (Participant, Investigator, Outcomes Assessor)|Primary Purpose: Treatment	21-Jul	23-May	Severance Hospital, Yonsei University Health System, Seoul, Korea, Republic of
NCT05862272		A Phase 3B Study to Evaluate Bone Mineral Density With Long-Term Use of Relugolix Combination Tablet in Women With Uterine Fibroids or Endometriosis	Not yet recruiting	Uterine Fibroids|Endometriosis	Drug: Relugolix Combination Tablet	Percent change from baseline in BMD (bone mineral density) at Month 48 on-treatment at lumbar spine (L1-L4) in women with uterine fibroids.|Percent change from baseline in BMD at Month 48 on-treatment at lumbar spine (L1-L4) in women with endometriosis.|Percent change from baseline in BMD at Month 48 on-treatment at total hip and femoral neck in women with uterine fibroids.|Percent change from ba…	Myovant Sciences GmbH	18 Years to 50 Years (Adult)	Phase 3	1000	Interventional	Allocation: N/A|Intervention Model: Single Group Assignment|Masking: None (Open Label)|Primary Purpose: Treatment	23-May	30-Aug
NCT05151393		Correlation Between Serum Vitamin D3 and Incidence of Uterine Leiomyoma	Not yet recruiting	Vitamin D Deficiency|Leiomyoma	Diagnostic Test: Measuring vitamin D3 level	Low levels serum vitamin D as a risk factor for development of uterine leiomyoma.|Correlation of low serum vitamin D with size, site and number of fibroids|Correlation of low serum vitamin D with severity of symptoms related to uterine leiomyoma|Role of vitamin D deficiency in development of uterine leiomyoma in high risk groups (black race, obese patients).	Ain Shams University	20 Years to 45 Years (Adult)		80	Observational	Observational Model: Case-Control|Time Perspective: Prospective	1-Dec-21	15-Feb-22
NCT03450421		Safety and Efficacy of Actamax™Adhesion Barrier in Women Undergoing Laparoscopic Abdominopelvic Surgery/Myomectomy	Not yet recruiting	Uterine Fibroid	Device: Actamax™Adhesion Barrier	Adhesion Free at Sites of Surgery at SLL	Actamax Surgical Materials LLC	18 Years to 44 Years (Adult)	Not Applicable	152	Interventional	Allocation: Randomized|Intervention Model: Parallel Assignment|Masking: Double (Participant, Outcomes Assessor)|Primary Purpose: Treatment	18-Jun	24-Jul
NCT05568940	eTAPE	Evaluating Tibolone Add-back in Patients With Endometriosis and Fibroids	Not yet recruiting	Endometriosis|Fibroids	Drug: Tibolone 2.5 Mg Oral Tablet	Patient reported relief of menopausal symptoms|Patient reported sexual function|Control of endometriosis symptoms|Tolerability of the regimen|Incidence of major side effects	McGill University Health Centre/Research Institute of the McGill University Health Centre	18 Years and older (Adult, Older Adult)		40	Observational	Observational Model: Cohort|Time Perspective: Prospective	23-Sep	25-Apr	McGill University Health Center, Montreal, Quebec, Canada
NCT05898321	TCRM	To Prevent Type I-II Myoma After TCRM Recurrence by Gonadotropin-releasing Hormone (GnRH )Analogues or Mifepristone	Not yet recruiting	Submucous Leiomyoma of Uterus	Drug: Zoladex|Drug: Mifepristone Oral Tablet	the remaining submucous fibroids volume|the recurrence rate of remaining submucous fibroids and time|the recurrence time of remaining submucous fibroids	Women's Hospital School Of Medicine Zhejiang University	18 Years to 45 Years (Adult)	Not Applicable	294	Interventional	Allocation: Non-Randomized|Intervention Model: Parallel Assignment|Masking: None (Open Label)|Primary Purpose: Prevention	1-Jun-23	30-Dec-25	Women's Hospital School of Medicine Zhejiang University, Hangzhou, Zhejiang, China
NCT05868057		A Clinical Study Evaluating the Relative Bioavailability of SHR7280 Dry Suspension and Tablets	Not yet recruiting	Endometriosis, Uterine Fibroids, Male Hormone-sensitive Prostate Cancer, Assisted Reproduction	Drug: SHR7280 tablets|Drug: SHR7280 dry suspension	SHR7280 and its main Pk parameter AUC0-t|SHR7280 and its main Pk parameter AUC0-∞|SHR7280 and its main Pk parameter Cmax|Relative bioavailability (F%) value between SHR7280 dry suspension and SHR7280 tablet: F% = AUC0-t (dry suspension) / AUC0-t (tablet) ×100%|SHR7280 and its main Pk parameter Tmax (SHR7280 only)|SHR7280 and its main Pk parameter t1/2 (SHR7280 only)|SHR7280 and its main Pk parame…	Jiangsu HengRui Medicine Co., Ltd.	18 Years to 45 Years (Adult)	Phase 1	16	Interventional	Allocation: Randomized|Intervention Model: Crossover Assignment|Masking: None (Open Label)|Primary Purpose: Basic Science	30-May-23	15-Oct-23	The Second Affiliated Hospital of Guangzhou Medical University, Guangzhou, Guangdong, China
NCT04282863		Comparison Between Robotic (RM) and Laparoscopic Myomectomy (LM)	Not yet recruiting	Uterine Leiomyoma|Surgical Procedure, Unspecified	Procedure: RM|Procedure: LM	Conversion rate|The time of surgery|The amount of blood loss and transfusion|The dosage of antipyretic|The stay length of hospitalization|Readmission rate|Myoma score	Taipei Medical University Shuang Ho Hospital|Tri-Service General Hospital|Taipei Medical University WanFang Hospital|Asian Society for Gynecologic Robotic Surgery (ASGRS)	20 Years and older (Adult, Older Adult)	Not Applicable	494	Interventional	Allocation: Randomized|Intervention Model: Parallel Assignment|Masking: Single (Participant)|Primary Purpose: Treatment	1-Mar-20	28-Feb-24	Taipei Medical University Shuang Ho Hospital, Taipei, Taiwan
NCT04250766	BIOPSAR	Diagnostic Performances of Preoperative Echo-guided Uterine Biopsy in the Management of Suspect Uterine Sarcoma Tumors (BIOPSAR)	Not yet recruiting	Fibroid Uterus|Sarcoma Uterus	Procedure: Echo-guided uterine biopsy	Sensitivity (Se) of preoperative vaginal ultrasound-guided biopsy (VUGB) in the pathological diagnosis of suspected sarcoma uterine tumors.|Specificity (Sp) of VUGB in the pathological diagnosis of suspected sarcoma uterine tumors.|Accuracy of VUGB in the pathological diagnosis of suspected sarcoma uterine tumors.|Youden's index (J) of VUGB in the pathological diagnosis of suspected sarcoma uteri…	Institut Bergonié|GIRCI SOHO	35 Years and older (Adult, Older Adult)	Not Applicable	275	Interventional	Allocation: N/A|Intervention Model: Single Group Assignment|Masking: None (Open Label)|Primary Purpose: Diagnostic	20-Jun	25-Jan	Institut Bergonié, Bordeaux, France
NCT05569200		The Clinical Trial About Treatment of Benign Uterus Myoma by Haifu Focused Ultrasound Tumor Therapeutic System	Not yet recruiting	Benign Uterine Tumor	Device: Haifu Focused Ultrasound tumor therapeutic System	Evaluation of tumour response	National Taiwan University Hospital	20 Years and older (Adult, Older Adult)	Not Applicable	10	Interventional	Allocation: N/A|Intervention Model: Single Group Assignment|Masking: None (Open Label)|Primary Purpose: Treatment	22-Dec	24-Dec	National Taiwan University Hospital, Taipei, Taiwan
NCT03570879	MYMOTE-1	Laparoscopic Myomectomy With Morcellation or Transvaginal Extraction of Surgical Specimens.	Not yet recruiting	Myoma;Uterus	Device: Power morcellation|Procedure: Transvaginal extraction	Complication rate|Operative time|Blood loss|Hospital stay|Sexual function	Università degli Studi dell'Insubria	18 Years to 45 Years (Adult)		250	Observational	Observational Model: Case-Control|Time Perspective: Retrospective	1-May-22	1-May-24
NCT04030273		Prevalence of Intrauterine Adhesions After Abdominal Myomectomy	Not yet recruiting	Myoma;Uterus	Diagnostic Test: Diagnostic hysteroscopy	Intrauterine adhesions	Università degli Studi dell'Insubria|University of Miami	18 Years to 45 Years (Adult)		150	Observational	Observational Model: Cohort|Time Perspective: Prospective	22-Jan	24-Jan
NCT05534854		Frequency, Clinical Phenotype and Genetic Analysis of Heritable Kidney Cancer Syndromes	Not yet recruiting	Renal Tumor Histology|Kidney Cancer|Renal Cell Carcinoma|Familial Renal Cancer|HLRCC|VHL Syndrome|BAP1 Tumor Predisposition Syndrome|FLCN Gene Mutation|ALK Gene Mutation|FH Gene Mutation|Birt-Hogg-Dube Syndrome|MET Gene Mutation|Cutaneous Leiomyoma|Cutaneous Leiomyomata With Uterine Leiomyomata	Genetic: Gene test	Clinical phenotypes of patients of heritable kidney cancer syndromes|Genotypes of patients of heritable kidney cancer syndromes|Clinical phenotypes of family members of the patients|Prevalence of germline variants in the unselected general population of renal cancer patients	RenJi Hospital|Ruijin Hospital|Shanghai Zhongshan Hospital|Huashan Hospital|Xinhua Hospital, Shanghai Jiao Tong University School of Medicine|Zhejiang Provincial People's Hospital|Tongji Hospital|Second Affiliated Hospital, School of Medicine, Zhejiang University|Shanghai 10th People's Hospital|First Affiliated Hospital, Sun Yat-Sen University|Peking University First Hospital	2 Years and older (Child, Adult, Older Adult)		500	Observational	Observational Model: Cohort|Time Perspective: Prospective	16-Oct-22	1-Aug-25	Ethics Committee of Shanghai Renji Hospital, Shanghai, Shanghai, China
NCT05739136		MYFEMBREE®: A Retrospective Cohort Study Using an Administrative Healthcare Database to Assess Pregnancy Outcomes in Women Treated With Relugolix Combination Therapy	Not yet recruiting	Pregnancy Related|Pregnancy Complications|Pregnancy, High Risk	Drug: Relugolix + Estradiol + Norethindrone Acetate	Major Congenital Malformation (MCM)|Spontaneous abortion (SAB)|Stillbirth|Preterm birth|Small for gestational age (SGA)	Myovant Sciences GmbH	18 Years to 50 Years (Adult)		530	Observational	Observational Model: Cohort|Time Perspective: Retrospective	23-Jun	27-May
NCT05151393		Correlation Between Serum Vitamin D3 and Incidence of Uterine Leiomyoma	Not yet recruiting	Vitamin D Deficiency|Leiomyoma	Diagnostic Test: Measuring vitamin D3 level	Low levels serum vitamin D as a risk factor for development of uterine leiomyoma.|Correlation of low serum vitamin D with size, site and number of fibroids|Correlation of low serum vitamin D with severity of symptoms related to uterine leiomyoma|Role of vitamin D deficiency in development of uterine leiomyoma in high risk groups (black race, obese patients).	Ain Shams University	20 Years to 45 Years (Adult)		80	Observational	Observational Model: Case-Control|Time Perspective: Prospective	1-Dec-21	15-Feb-22
NCT03369600		Characterisation of Uterine Fibroid Tissue Stiffness	Enrolling by invitation	Leiomyoma	Device: Supersonic Imagine Aixplorer SWE Ultrasound Imaging	In vivo Tissue Stiffness|Ex vivo Tissue Stiffness|SWE Validity|SWE Reliability	Dr. Linda McLean|Ottawa Hospital Research Institute|The Ottawa Hospital|University of Ottawa	18 Years to 80 Years (Adult, Older Adult)	Not Applicable	60	Interventional	Allocation: Non-Randomized|Intervention Model: Single Group Assignment|Masking: None (Open Label)|Primary Purpose: Health Services Research	17-Aug-18	31-Jul-25	University of Ottawa, Motor Function Measurement Laboratory, Ottawa, Ontario, Canada	"Study Protocol and Statistical Analysis Plan", https://clinicaltrials.gov/ProvidedDocs/00/NCT03369600/Prot_SAP_002.pdf
NCT05369611		COVID-19 Experiences in the SELF Cohort	Enrolling by invitation	COVID-19		COVID-19	National Institute of Environmental Health Sciences (NIEHS)|National Institutes of Health Clinical Center (CC)	23 Years and older (Adult, Older Adult)		1668	Observational	Observational Model: Cohort|Time Perspective: Prospective	17-Jun-22	30-Dec-25	National Institute of Environmental Health Sciences (NIEHS), Bethesda, Maryland, United States
NCT03444987		The Role of Fibroblast Activation in Uterine Fibroid	Completed	Uterine Fibroid	Genetic: Measurement of protein expression in tissues.	Comparing FAP and autophagy markers in patient and control groups.|Study signaling pathway linking FAP and autophagy which ma considered as a therapeutic target	Assiut University	up to 50 Years (Child, Adult)		35	Observational	Observational Model: Case-Control|Time Perspective: Prospective	1-Mar-18	1-Mar-20	Assiut university -Faculty of medicine- Departement of Biochemistry, Assiut, Egypt
NCT03985449	UPFRONT	Implementation of Uterine Fibroid Option Grid Patient Decision Aids Across Five Organizational Settings	Completed	Uterine Fibroid	Other: Uterine Fibroid Option Grid encounter patient decision aid (text only)|Other: Uterine Fibroid Option Grid encounter patient decision aid (text + Pictures)|Other: Uterine Fibroid Option Grid encounter patient decision aid (online)	The number of eligible patients that can be identified who receive the uterine fibroid Option Grid patient decision aid.|Measuring Organizational Readiness for patient Engagement (MORE)|Attitudes toward Decision Aids fOr PatienTs (ADOPT)|Quality of shared decision making|Fidelity assessment|NoMAD Normalization Process Theory (NPT) survey|Utility of Option Grid patient decision aids and clinician …	Dartmouth-Hitchcock Medical Center|Brigham and Women's Hospital|Mayo Clinic|Montefiore Medical Center|Barnes-Jewish Hospital|Patient-Centered Outcomes Research Institute	18 Years and older (Adult, Older Adult)	Not Applicable	748	Interventional	Allocation: N/A|Intervention Model: Single Group Assignment|Masking: None (Open Label)|Primary Purpose: Health Services Research	1-Aug-19	15-Jan-23	Dartmouth-Hitchcock Medical Center, Lebanon, New Hampshire, United States
NCT02323646		Safety and Efficacy of Telapristone Acetate (Proellex®) Administered Vaginally for the Treatment of Uterine Fibroids	Completed	Uterine Fibroids	Drug: Placebo|Drug: Telapristone Acetate	Percentage of Participants in Amenorrhea at the End of Treatment Course 1|Percentage of Participants in Amenorrhea at the End of Treatment Course 2|Percentage Change in PBAC Scores From Baseline to the End of Treatment Courses 1 and 2|Percentage Change in Transformed Total Uterine Fibroid System Quality of Life Survey System Severity (UFS-SSS) Score From Baseline to the End of Treatment Courses 1…	Repros Therapeutics Inc.	18 Years to 47 Years (Adult)	Phase 2	42	Interventional	Allocation: Randomized|Intervention Model: Parallel Assignment|Masking: Quadruple (Participant, Care Provider, Investigator, Outcomes Assessor)|Primary Purpose: Treatment	12-Feb-15	6-Apr-17	Fort Lauderdale, Florida, United States|Sandy Springs, Georgia, United States|Metairie, Louisiana, United States|Saginaw, Michigan, United States|Raleigh, North Carolina, United States|Houston, Texas, United States|Houston, Texas, United States|Richmond, Virginia, United States	"Study Protocol", https://clinicaltrials.gov/ProvidedDocs/46/NCT02323646/Prot_000.pdf|"Statistical Analysis Plan", https://clinicaltrials.gov/ProvidedDocs/46/NCT02323646/SAP_001.pdf
NCT03021720	SPARQLE	Satisfaction of Patients With Trans-Arterial Radial Access: Quality of Life in Uterine Fibroid Embolization Trial	Completed	Uterine Fibroid	Procedure: Arterial access	Patient satisfaction|Procedure related complication rate|Procedure time|Fluoroscopy Time|Procedure equipment cost|Health related quality of life	Mount Sinai Hospital, Canada	18 Years and older (Adult, Older Adult)	Not Applicable	40	Interventional	Allocation: Randomized|Intervention Model: Parallel Assignment|Masking: Single (Participant)|Primary Purpose: Other	16-Nov	20-Feb	Mount Sinai Hospital, Toronto, Ontario, Canada|University Health Network, Toronto, Ontario, Canada
NCT03989661	EMBOFIB	Is There a Place for Pre-operative Temporary Embolization of Uterine Fibroids	Completed	Uterine Fibroid		Risk of intraoperative hemorrhage|Intraoperative transfusion rate|Post-operative transfusion rate	Groupe Hospitalier Paris Saint Joseph	18 Years and older (Adult, Older Adult)		119	Observational	Observational Model: Cohort|Time Perspective: Retrospective	12-Jul-19	31-Mar-20	Groupe Hospitalier Paris Saint-Joseph, Paris, France
NCT04762316	PP6	Composition for Treating Uterine Fibroid (PP6)	Completed	Uterine Fibroids Affecting Pregnancy	Drug: PP6|Device: PP6 Placebo	Use PP6 drugs to lose the size of Uterine Fibroids on Women the Pregnancy.	Trieu, Nguyen Thi, M.D.	18 Years to 40 Years (Adult)	Not Applicable	66	Interventional	Allocation: Randomized|Intervention Model: Parallel Assignment|Masking: Double (Participant, Investigator)|Primary Purpose: Treatment	1-Jan-19	1-Feb-21	Saigon Biopharma Company Limited, Ho Chi Minh City, Vietnam
NCT02386137	PERAGUS	Factors Influencing Volumetric MR-HIFU Ablation of Uterine Fibroids	Completed	Uterine Fibroid	Device: Contrast-enhancement ultrasound with Sonovue	Ablathermy efficiency.|Thermal parameters|Fibroid signal intensity ratio on T2.|Fibroids perfusion data computed with MR perfusion	University Hospital, Bordeaux	18 Years and older (Adult, Older Adult)	Not Applicable	40	Interventional	Allocation: N/A|Intervention Model: Single Group Assignment|Masking: None (Open Label)|Primary Purpose: Diagnostic	22-Jul-15	31-Oct-17	Service d'imagerie médicale, Bordeaux, France
NCT01229826	MRE	Magnetic Resonance Elastography (MRE) of Uterine Fibroids	Completed	Uterine Fibroids	Radiation: MR Elastography	Acquisition of MR elastography images for comparison.|Examination of Magnetic Resonance Elastography stiffness values and MR T2.	Mayo Clinic	18 Years to 65 Years (Adult, Older Adult)		134	Observational	Observational Model: Cohort|Time Perspective: Prospective	10-Oct	15-Jun	Mayo Clinic, Rochester, Minnesota, United States
NCT01588899		China Clinical Trial for Therapeutic MR-HIFU Ablation of Uterine Fibroids	Completed	Uterine Fibroids	Device: MR-HIFU uterine fibroid treatment	Change in fibroid volume|Adverse Events	Philips Healthcare	18 Years to 55 Years (Adult)	Not Applicable	107	Interventional	Allocation: N/A|Intervention Model: Single Group Assignment|Masking: None (Open Label)|Primary Purpose: Treatment	12-May	15-May	Peking University First Hospital, Beijing, Beijing, China|First Affiliated Hospital of Medical College of Xi'an Jiaotong University, Xi'an, China
NCT02819609		Comparing Patient-Centered Outcomes After Treatment for Uterine Fibroids	Completed	Uterine Fibroids	Procedure: myomectomy|Procedure: endometrial ablation|Procedure: uterine artery embolization|Procedure: MRI-guided focused ultrasound ablation	Number of uterine fibroids patients who experience new or recurrent symptoms after uterus-conserving treatments (myomectomy, endometrial ablation, uterine artery embolization, magnetic resonance imaging [MRI]-guided focused ultrasound ablation)|Time to new or recurrent symptoms after uterus-conserving treatments (myomectomy, endometrial ablation, uterine artery embolization, magnetic resonance im…	Quintiles, Inc.|Center for Medical Technology Policy|Duke University	18 Years to 54 Years (Adult)		12234	Observational	Observational Model: Cohort|Time Perspective: Retrospective	14-Nov	15-Jan
NCT00882258		Study of Proellex in Pre-menopausal Women With Symptomatic Uterine Fibroids	Completed	Uterine Fibroids	Drug: 12.5 mg Proellex|Drug: 25 mg Proellex|Drug: Placebo	To evaluate Proellex administered once daily in pre-menopausal women with symptomatic leiomyomata|To evaluate the efficacy of two different doses of Proellex versus placebo for the treatment of symptomatic leiomyomata	Repros Therapeutics Inc.	18 Years to 50 Years (Adult)	Phase 2	144	Interventional	Allocation: Randomized|Intervention Model: Parallel Assignment|Masking: Double (Participant, Investigator)|Primary Purpose: Treatment	6-Mar	7-Mar	Alabama Clinical Therapeutics, LLC, Birmingham, Alabama, United States|Women's Health Research, Phoenix, Arizona, United States|Arizona Wellness Centre for Women, Phoenix, Arizona, United States|Visions Clinical Research Tuscon, Tuscon, Arizona, United States|Medical Centre for Clinical Research, San Diego, California, United States|Women's Health Care, Inc., San Diego, California, United States|…
NCT01285960		ExAblate UF V2 System for the Treatment of Symptomatic Uterine Fibroids	Completed	Uterine Fibroids	Device: ExAblate Treatment UF V2	Percentage of Participants With Leg Pain or Lower Extremity Neuropathy Persisting or Occuring Greater Than 10 Days Following Treatment	InSightec	18 Years to 64 Years (Adult)	Not Applicable	108	Interventional	Allocation: N/A|Intervention Model: Single Group Assignment|Masking: None (Open Label)|Primary Purpose: Treatment	12-May	16-Apr	University of California, Los Angeles, Los Angeles, California, United States|University of California, San Francisco, San Francisco, California, United States|Stanford University Medical Center, Stanford, California, United States|Brigham and Women's Hospital, Boston, Massachusetts, United States|Mayo Clinic, Rochester, Minnesota, United States|Duke University, Durham, North Carolina, United Sta…
NCT01142791		Safety Study of ExAblate for the Treatment of Uterine Fibroids	Completed	Uterine Fibroids	Device: ExAblate	Percent Occurrence of Chronic Leg Pain	InSightec	18 Years and older (Adult, Older Adult)	Not Applicable	121	Interventional	Allocation: N/A|Intervention Model: Single Group Assignment|Masking: None (Open Label)|Primary Purpose: Treatment	10-May	12-Apr	UCLA, Los Angeles, California, United States|UCSD Department of Radiology, San Diego, California, United States|University of California San Francisco, San Francisco, California, United States|University Image Guided Therapy, Boca Raton, Florida, United States|Borgess Research Institute, Kalamazoo, Michigan, United States|Duke University, Durham, North Carolina, United States|The Methodist Hospit…
NCT03886220		A Study to Evaluate the Safety and Efficacy of Elagolix for the Management of Heavy Menstrual Bleeding Associated With Uterine Fibroids in Premenopausal Women	Completed	Uterine Fibroids	Drug: Elagolix|Drug: Placebo	Percentage of Participants Who Were Responders With Menstrual Blood Loss (MBL) Volume < 80 mL at Final Month and >= 50% Reduction in MBL Volume From Baseline to the Final Month	AbbVie	18 Years to 51 Years (Adult)	Phase 4	82	Interventional	Allocation: Randomized|Intervention Model: Parallel Assignment|Masking: Quadruple (Participant, Care Provider, Investigator, Outcomes Assessor)|Primary Purpose: Treatment	12-Apr-19	28-Apr-21	ACCEL Research Sites /ID# 209714, Birmingham, Alabama, United States|University of Alabama at Birmingham - Women's and Infant's Center /ID# 209581, Birmingham, Alabama, United States|Unity Health- Searcy Medical Center /ID# 210905, Searcy, Arkansas, United States|Grossmont Ctr Clin Research /ID# 217690, La Mesa, California, United States|Women's Health Care Research Corp /ID# 211472, San Diego, C…	"Study Protocol", https://clinicaltrials.gov/ProvidedDocs/20/NCT03886220/Prot_000.pdf|"Statistical Analysis Plan", https://clinicaltrials.gov/ProvidedDocs/20/NCT03886220/SAP_001.pdf
NCT00579475		The Effect of Mifepristone on Uterine Fibroids and Breast Tissue	Completed	Uterine Fibroids	Drug: Mifegyne|Drug: placebo	Myoma size|Breast epithelial cell proliferation	Karolinska Institutet	18 Years and older (Adult, Older Adult)	Phase 1	30	Interventional	Allocation: Non-Randomized|Intervention Model: Parallel Assignment|Masking: Quadruple (Participant, Care Provider, Investigator, Outcomes Assessor)|Primary Purpose: Treatment	4-Nov	7-Jun	Dept of Obstetrics and Gynecology, Karolinska University Hospital, Stockholm, Sweden
NCT02655237		A Phase 3 Study to Evaluate the Efficacy and Safety of Relugolix (TAK-385) 40 mg Compared With Leuprorelin in the Treatment of Uterine Fibroids	Completed	Uterine Fibroids	Drug: Relugolix|Drug: Relugolix Placebo|Drug: Leuprorelin|Drug: Leuprorelin Placebo	Percentage of Participants With Total PBAC Score of <10 From Week 6 to 12|Percentage of Participants With Total PBAC Score of <10 From Week 2 to 6|Percentage of Participants With Total PBAC Score of <10 From Week 18 to 24|Percentage of Participants With Total PBAC Score of <10 for 6 Weeks Before the Final Dose of Study Drug|Percent Change From Baseline in Myoma Volumes at Weeks 2, 4, 8, 12 and 24…	Takeda	20 Years and older (Adult, Older Adult)	Phase 3	281	Interventional	Allocation: Randomized|Intervention Model: Parallel Assignment|Masking: Quadruple (Participant, Care Provider, Investigator, Outcomes Assessor)|Primary Purpose: Treatment	5-Mar-16	25-Sep-17	Nagoya, Aichi, Japan|Matsudo, Chiba, Japan|Kouriyama, Fukushima, Japan|Ebetsu, Hokkaido, Japan|Sapporo, Hokkaido, Japan|Kako-gun, Hyogo, Japan|Nishinomiya, Hyogo, Japan|Kawasaki, Kanagawa, Japan|Yamato, Kanagawa, Japan|Yokohama, Kanagawa, Japan|Ibaraki, Osaka, Japan|Sakai, Osaka, Japan|Suita, Osaka, Japan|Yao, Osaka, Japan|Bunkyo-ku, Tokyo, Japan|Chiyoda-ku, Tokyo, Japan|Chuou-ku, Tokyo, Japan|Mi…	"Study Protocol", https://clinicaltrials.gov/ProvidedDocs/37/NCT02655237/Prot_000.pdf|"Statistical Analysis Plan", https://clinicaltrials.gov/ProvidedDocs/37/NCT02655237/SAP_001.pdf
NCT01946178		Clinical Study of the Mirabilis High-Intensity Focused Ultrasound System for Non-Invasive Treatment of Uterine Fibroids	Completed	Uterine Fibroids (Leiomyomas)	Device: Mirabilis High-Intensity Focused Ultrasound Treatment System	Evaluation of All Adverse Events Encountered|HIFU-related Non-Perfused Volume (NPV)	Mirabilis Medica, Inc.	18 Years to 55 Years (Adult)	Not Applicable	73	Interventional	Allocation: N/A|Intervention Model: Single Group Assignment|Masking: None (Open Label)|Primary Purpose: Treatment	11-Jan	15-May	Hospital Torre Medica, Ciudad de Mexico, Distrito Federal, Mexico|Hospital Universitario, Universidad Autonoma de Nuevo Leon, Monterrey, Nuevo Leon, Mexico
NCT00874029	Halt	Laparoscopic Radiofrequency Ablation (RFA) of Symptomatic Uterine Fibroids	Completed	Uterine Fibroids|Uterine Myomas	Device: Halt Procedure	Assessment of Menstrual Blood Flow (MBF) at 12 Months Post Procedure|Incidence of Device and Procedure-related Adverse Events Within 12 Months Post-procedure|Surgical Re-Intervention for Menorrhagia at 12 Months Post-treatment|Change in Uterine and Fibroid Volume at 12 Months Post-procedure Compared to Pre-procedure (Baseline) as Measured With Contrast-enhanced MRI (Magnetic Resonance Imaging)|Ch…	Acessa Health, Inc.	25 Years and older (Adult, Older Adult)	Not Applicable	137	Interventional	Allocation: N/A|Intervention Model: Single Group Assignment|Masking: None (Open Label)|Primary Purpose: Treatment	9-Mar	14-Mar	Women's Health Research, Phoenix, Arizona, United States|USC Medical Center, Los Angeles, California, United States|Pasadena Premier Women's Health, Pasadena, California, United States|Reproductive Science Center, San Ramon, California, United States|Wayne State University, Detroit, Michigan, United States|St. Luke's Hospital, Chesterfield, Missouri, United States|Athena Gynecology Medical Group,…
NCT01377519	PROMISe	Magnetic Resonance Guided Focused Ultrasound for Uterine Fibroids	Completed	Uterine Fibroids	Procedure: MR Guided Focused Ultrasound|Procedure: Placebo MR Guided Focused Ultrasound	Fibroid volume measured on MRI|Fibroid symptoms reported by participant|Red blood cell count (hematocrit)	University of California, San Francisco	18 Years to 99 Years (Adult, Older Adult)	Not Applicable	20	Interventional	Allocation: Randomized|Intervention Model: Parallel Assignment|Masking: Quadruple (Participant, Care Provider, Investigator, Outcomes Assessor)|Primary Purpose: Treatment	11-Jun	12-Dec	University of California, San Francisco, San Francisco, California, United States
NCT00776074		A Pharmacodynamic Study of Leuprorelin Gelatin-Free Formulation in Female Subjects With Uterine Fibroids.	Completed	Uterine Fibroids	Drug: Leuprorelin (GF)|Drug: Leuprorelin (GC)	Percentage of measured E2 (17β-estradiol) Serum Concentrations less than or equal to 30 pg/mL.|Time course of E2 (17β-estradiol) Serum Concentration levels.|Time course of E2 (17β-estradiol) Serum Concentrations less than or equal to 30 pg/mL.|Rate of E2 (17β-estradiol) Serum Concentration levels less than or equal to 50, 40 and 30 ng/dL.	Takeda	18 Years and older (Adult, Older Adult)	Phase 2	80	Interventional	Allocation: Randomized|Intervention Model: Parallel Assignment|Masking: None (Open Label)|Primary Purpose: Treatment	6-Jun	7-Jul
NCT00166270		MR Guided Focused Ultrasound Surgery in the Treatment of Uterine Fibroids	Completed	Uterine Fibroids	Device: ExAblate 2000	Measures of the clinical success of patients who elect treatment of fibroids are generally subjective, and evaluated by the patient in terms of improvement.	InSightec	18 Years and older (Adult, Older Adult)	Not Applicable	70	Interventional	Allocation: N/A|Intervention Model: Single Group Assignment|Masking: None (Open Label)|Primary Purpose: Treatment	5-Jan	9-Jan	Radnet Management, Los Angeles, California, United States|University MRI, Boca Raton, Florida, United States|Brigham & Women's Hospital, Boston, Massachusetts, United States|Lahey Clinic, Burlington, Massachusetts, United States|Virtua, Voorhees, New Jersey, United States|North Texas Uterine Fibroid Institute, Plano, Texas, United States
NCT00897897		Therapeutic Magnetic Resonance Imaging (MRI)-Guided High Intensity Focused Ultrasound (HIFU) Ablation of Uterine Fibroids	Completed	Uterine Fibroids	Device: Philips MRI-guided HIFU system	Adverse Events/Subject Resulting From HIFU Treatment of the Uterine Fibroids|Fibroid Symptom Severity Score (SSS) From the Uterine Fibroid Symptoms - Quality of Life (UFS-QoL) Questionnaire.	Philips Healthcare|Philips Medical Systems	18 Years to 59 Years (Adult)	Not Applicable	33	Interventional	Allocation: N/A|Intervention Model: Single Group Assignment|Masking: None (Open Label)|Primary Purpose: Treatment	9-Apr	9-Dec	Hospital St. Andre, Bordeaux, France|University Hospital Schleswig-Holstein, Lübeck, Germany|Samsung Medical Center, Seoul, Korea, Republic of|University Medical Center, Utrecht, Netherlands
NCT04832906		UA Versus UAE in Treatment of Fibroids	Completed	Uterine Fibroid	Drug: Ulipristal Oral Tablet|Procedure: Uterine artery embolization	Decline in dominant fibroid volume (in cubic centimeters).|Relief of abnormal uterine bleeding.|Relief of pelvic pain.|Relief of pelvic pressure symptoms.|Adverse effects.	Ain Shams Maternity Hospital	35 Years to 50 Years (Adult)	Phase 4	70	Interventional	Allocation: Randomized|Intervention Model: Parallel Assignment|Masking: None (Open Label)|Primary Purpose: Treatment	13-Mar-19	13-Mar-21	Ain Shams Maternity Hospital, Cairo, Abbassia, Egypt
NCT02301897		A Multi-Center, Parallel Design, Randomized, Double-Blind Study to Evaluate the Safety and Efficacy of 6 and 12 mg Proellex® (Telapristone Acetate) Administered Orally in the Treatment of Premenopausal Women With Confirmed Symptomatic Uterine Fibroids	Completed	Uterine Fibroids	Drug: Telapristone Acetate|Drug: Placebo	Percentage of Participants in Amenorrhea at the End of Treatment Course 1|Percentage of Participants in Amenorrhea at the End of Treatment Course 2|Change in Pictorial Blood Loss Assessment Chart (PBAC) Score From Baseline to the End of Treatment Courses 1 and 2, ODI Course 1 and the Course 2 Week 28 Follow-up (FU) Visit|Percentage Change in PBAC Score From Baseline to the End of Treatment Course…	Repros Therapeutics Inc.	18 Years to 47 Years (Adult)	Phase 2	43	Interventional	Allocation: Randomized|Intervention Model: Parallel Assignment|Masking: Quadruple (Participant, Care Provider, Investigator, Outcomes Assessor)|Primary Purpose: Treatment	16-Mar-15	2-Jun-17	Alabama Clinical Therapeutics, LLC, Birmingham, Alabama, United States|Phoenix, Arizona, United States|MomDoc Women's Health Research, Scottsdale, Arizona, United States|KO Clinical Research, LLC, Fort Lauderdale, Florida, United States|South Florida Clinical Research Institute, Margate, Florida, United States|Atlanta Women's Research Institute, Inc., Atlanta, Georgia, United States|Augusta Unive…	"Study Protocol", https://clinicaltrials.gov/ProvidedDocs/97/NCT02301897/Prot_000.pdf|"Statistical Analysis Plan", https://clinicaltrials.gov/ProvidedDocs/97/NCT02301897/SAP_001.pdf
NCT00339547		Risk Factors for Uterine Fibroids: A Case Control Study	Completed	Uterine Fibroids			National Institute of Environmental Health Sciences (NIEHS)|National Institutes of Health Clinical Center (CC)	35 Years to 50 Years (Adult)		1529	Observational	Observational Model: Case-Control|Time Perspective: Other	1-Nov-95	23-Jul-19	George Washington University, Washington, District of Columbia, United States
NCT01452659		Efficacy and Safety of TAK-385 in the Treatment of Uterine Fibroids	Completed	Uterine Fibroids	Drug: TAK-385|Drug: Placebo	Decrease in menstrual blood loss|Amenorrhea|Change in menstrual blood loss|Myoma Volume|Uterine Volume|Hemoglobin Concentration in Blood|Pain Symptom|Other Clinical Symptoms|Quality of Life (QOL) Score|Bone Mineral Density|Treatment-emergent Adverse Events|Vital Signs|Body Weight|Electrocardiograms|Laboratory Values|Serum NTx|Serum BAP	Takeda	20 Years and older (Adult, Older Adult)	Phase 2	216	Interventional	Allocation: Randomized|Intervention Model: Parallel Assignment|Masking: Quadruple (Participant, Care Provider, Investigator, Outcomes Assessor)|Primary Purpose: Treatment	11-Oct	12-Sep	Chiba-shi, Chiba, Japan|Itchihara-shi, Chiba, Japan|Matsuno-shi, Chiba, Japan|Matsuyama-shi, Ehime, Japan|Nihama-shi, Ehime, Japan|Fukui-shi, Fukui, Japan|Fukuoka-shi, Fukuoka, Japan|Iizuka-shi, Fukuoka, Japan|Yanagigawa-shi, Fukuoka, Japan|Mebashi-shi, Gunma, Japan|Ebetsu-shi, Hokkaido, Japan|Sapporo-shi, Hokkaido, Japan|Amagasaki-shi, Hyogo, Japan|Kobe-shi, Hyogo, Japan|Kamakura-shi, Kanagawa, …
NCT00712595	Mifemyo	Mifepristone for Treatment of Uterine Fibroids	Completed	Uterine Fibroids	Drug: Mifepristone	Volume of the uterine leiomyomata with 5 mg versus 10 mg daily of mifepristone after 3 months of treatment|Volume of the uterus with 5 mg versus 10 mg daily of mifepristone after 3 months of treatment	Mediterranea Medica S. L.	18 Years to 50 Years (Adult)	Phase 2|Phase 3	200	Interventional	Allocation: Randomized|Intervention Model: Parallel Assignment|Masking: Double (Participant, Investigator)|Primary Purpose: Treatment	7-Jan	9-Mar	Hospital Eusebio Hernández, Havana, Ciudad Habana, Cuba
NCT04091529		Tailored Radiofrequency Ablation of Uterine Myomas	Completed	Uterine Fibroids	Device: RADIOFREQUENCY ABLATION OF UTERINE MYOMAS	Myoma volumes after radiofrequency myolysis (RFM)|Myoma diameters after radiofrequency myolysis (RFM)|Uterine Fibroid Symptom and Quality of Life (UFS-QOL) score after radiofrequency myolysis (RFM)|Surgical time of radiofrequency myolysis (RFM)|Surgical time of radiofrequency myolysis (RFM) assisted by new technologies|Pre-intervention biopsy associated to radiofrequency myolysis (RFM)	International Evangelical Hospital	30 Years to 62 Years (Adult)	Not Applicable	54	Interventional	Allocation: N/A|Intervention Model: Single Group Assignment|Masking: None (Open Label)|Primary Purpose: Treatment	1-Mar-17	31-Mar-19	International Evangelical Hospital, Genoa, Italy
NCT00886873	Mifemyo_2	Mifepristone 10 or 5 mg for 6 Months to Treat Uterine Fibroids	Completed	Uterine Fibroids	Drug: Mifepristone	Volume of the uterine leiomyomata with 5 versus 10 mg of mifepristone daily after six months of treatment|Prevalence of symptoms after 6 months treatment with 5 or 10 mg of mifepristone.	Mediterranea Medica S. L.	18 Years to 50 Years (Adult)	Phase 2|Phase 3	100	Interventional	Allocation: Randomized|Intervention Model: Parallel Assignment|Masking: Double (Participant, Investigator)|Primary Purpose: Treatment	8-May	9-May	Hospital Eusebio Hernandez, Ciudad Habana, La Habana, Cuba
NCT01739621		Safety, Pharmacokinetics and Efficacy of Proellex® (Telapristone Acetate) Administered Vaginally in the Treatment of Premenopausal Women With Uterine Fibroids Who Have Completed ZPV-200	Completed	Uterine Fibroids	Drug: Proellex 12 mg|Drug: Proellex 24 mg	Bleeding Days|UFS-QOL	Repros Therapeutics Inc.	18 Years to 47 Years (Adult)	Phase 2	40	Interventional	Allocation: Non-Randomized|Intervention Model: Parallel Assignment|Masking: None (Open Label)|Primary Purpose: Treatment	12-Sep	14-Apr
NCT01451424		Evaluation of Safety, Pharmacokinetics, and Efficacy of Proellex Administered Vaginally in Women With Uterine Fibroids	Completed	Uterine Fibroids	Drug: Proellex	Change From Baseline in Vaginal Bleeding|Blood Levels of Proellex|Uterine Fibroid Size|Induction of Amenorrhea at End of Treatment|Endometrial Thickness|Change in Quality of Life	Repros Therapeutics Inc.	18 Years to 47 Years (Adult)	Phase 2	40	Interventional	Allocation: Randomized|Intervention Model: Parallel Assignment|Masking: Single (Participant)|Primary Purpose: Treatment	12-Feb	13-Jan	Cetero Research, Miami Gardens, Florida, United States|Advances in Health, Houston, Texas, United States
NCT02954744		High-intensity Focused Ultrasound in Treatment of Uterine Fibroid	Completed	Fibroids	Procedure: HIFU treatment	Efficacy of HIFU in reducing the size of the uterine fibroids by sonographic measurements|Patient satisfaction score after HIFU treatment of uterine fibroid|Change of perceived symptoms after HIFU treatment by using the Uterine Fibroid Symptoms Quality Of Life Questionnaire (UFS_QOL)|Risks and adverse effects of HIFU in the treatment of uterine fibroid|Subsequent management after HIFU treatment o…	Queen Mary Hospital, Hong Kong	30 Years to 60 Years (Adult)	Not Applicable	20	Interventional	Allocation: N/A|Intervention Model: Single Group Assignment|Masking: None (Open Label)|Primary Purpose: Treatment	12-Mar	18-Mar
NCT01840124	ULTRA	Uterine Leiomyoma Treatment With Radiofrequency Ablation	Completed	Uterine Fibroids	Procedure: Radiofrequency ablation of fibroids	Changes in fibroid-related symptoms after the Acessa procedure.|Re-intervention for recurrent fibroid symptoms following the Acessa procedure.|Operative complications|Pregnancy after the Acessa procedure	University of California, San Francisco|University of California, Davis|University of California, Irvine|University of California, Los Angeles|University of California, San Diego	21 Years and older (Adult, Older Adult)	Not Applicable	26	Interventional	Allocation: N/A|Intervention Model: Single Group Assignment|Masking: None (Open Label)|Primary Purpose: Treatment	13-Jul	20-Jan	University of California, Davis, Davis, California, United States|University of California, Irivine, Irvine, California, United States|University of California, San Diego, La Jolla, California, United States|University of California, Los Angeles, Los Angeles, California, United States|University of California, San Francisco, San Francisco, California, United States	"Study Protocol and Statistical Analysis Plan", https://clinicaltrials.gov/ProvidedDocs/24/NCT01840124/Prot_SAP_000.pdf
NCT02655224		A Placebo-Controlled, Phase 3 Study of Relugolix (TAK-385) 40 mg in the Treatment of Pain Symptoms Associated With Uterine Fibroids	Completed	Uterine Fibroids	Drug: Relugolix|Drug: Relugolix placebo	Percentage of Participants With a Maximum NRS Score of 1 or Less During the 28 Days Before the Final Dose of Study Drug|Percentage of Participants With a Maximum NRS Score of 0 During the 28 Days Before the Final Dose of Study Drug|Mean NRS Score During the 28 Days Before the Final Dose of Study Drug|Percentage of Days Without Pain Symptoms (NRS = 0) During the 28 Days Before the Final Dose of St…	Takeda	20 Years and older (Adult, Older Adult)	Phase 3	65	Interventional	Allocation: Randomized|Intervention Model: Parallel Assignment|Masking: Quadruple (Participant, Care Provider, Investigator, Outcomes Assessor)|Primary Purpose: Treatment	26-Mar-16	19-May-17	Matsudo, Chiba, Japan|Ebetsu, Hokkaido, Japan|Sapporo, Hokkaido, Japan|Nishinomiya, Hyogo, Japan|Ibaraki, Osaka, Japan|Sakai, Osaka, Japan|Bunkyo-ku, Tokyo, Japan|Minato-ku, Tokyo, Japan|Setagaya-ku, Tokyo, Japan|Kagoshima, Japan|Osaka, Japan	"Study Protocol", https://clinicaltrials.gov/ProvidedDocs/24/NCT02655224/Prot_000.pdf|"Statistical Analysis Plan", https://clinicaltrials.gov/ProvidedDocs/24/NCT02655224/SAP_001.pdf
NCT03751124		Study of Relugolix With Estradiol and Norethindrone Acetate in Women With Heavy Menstrual Bleeding Associated With Uterine Fibroids	Completed	Uterine Leiomyoma|Uterine Fibroids	Drug: Relugolix|Drug: Estradiol/norethindrone acetate|Drug: Placebo for relugolix|Drug: Placebo for E2/NETA	Proportion of women who maintain a menstrual blood loss (MBL) volume of < 80 mL|Proportion of women who maintain a MBL volume of < 80 mL|Change in MBL volume|Proportion of women who responded (MBL volume < 80 mL) to retreatment during retreatment period|Proportion of women with heavy menstrual bleeding|Time to resumption of heavy menstrual bleeding|Proportion of women with suppression of bleeding…	Myovant Sciences GmbH	18 Years to 51 Years (Adult)	Phase 3	229	Interventional	Allocation: Randomized|Intervention Model: Parallel Assignment|Masking: Quadruple (Participant, Care Provider, Investigator, Outcomes Assessor)|Primary Purpose: Treatment	16-Oct-18	18-Nov-21	Birmingham, Birmingham, Alabama, United States|Mesa, Mesa, Arizona, United States|Tucson, Tucson, Arizona, United States|Canoga Park, Canoga Park, California, United States|Huntington Beach, Huntington Beach, California, United States|La Mesa, La Mesa, California, United States|Los Angeles, Los Angeles, California, United States|Norwalk, Norwalk, California, United States|San Diego, San Diego, Ca…
NCT00159328		Efficacy Study of Magnetic Resonance (MR) Guided Focused Ultrasound in the Treatment of Large Fibroids	Completed	Uterine Fibroids	Procedure: Magnetic Resonance Guided Focused Ultrasound	Symptom improvement as judged by validated disease specific questionnaire|Change in fibroid and uterine volume.	Imperial College London|InSightec-TxSonics	18 Years and older (Adult, Older Adult)	Phase 4	50	Interventional	Allocation: Non-Randomized|Intervention Model: Single Group Assignment|Masking: None (Open Label)|Primary Purpose: Diagnostic	3-Mar	6-Dec	Department of Interventional Magnetic Resonance, St Mary's Hospital, London, United Kingdom
NCT00837161		Pilot Study of MRI-Guided High Intensity Focused Ultrasound Ablation of Uterine Fibroids	Completed	Uterine Fibroids|Uterine Leiomyomata	Device: Philips MR guided HIFU system	Treatment-related Adverse Events (AE) Per Subject Resulting From HIFU Treatment of the Uterine Fibroids|HIFU Treatment Equals Location Per Hysterectomy|Length of Time to Return to Normal Activities|Numerical Range Scale (NRS) of Pain Level|Discomfort Level	Philips Healthcare	18 Years to 59 Years (Adult)	Phase 1|Phase 2	11	Interventional	Allocation: N/A|Intervention Model: Single Group Assignment|Masking: None (Open Label)|Primary Purpose: Treatment	9-Jan	10-Dec	National Institutes of Health Clinical Center, 9000 Rockville Pike, Bethesda, Maryland, United States|St. Luke's Episcopal Hospital, Houston, Texas, United States
NCT00295217		MR Guided Focused Ultrasound Surgery in the Treatment of Uterine Fibroids: Software V4.2 Validation	Completed	Uterine Fibroids|Uterine Leiomyomas	Device: ExAblate 2000	In this IDE for the 4.2 ExAblate system, the goal is evaluation of the new features to confirm that they do not introduce any new safety issues.	InSightec	18 Years and older (Adult, Older Adult)	Phase 3	15	Interventional	Allocation: Non-Randomized|Intervention Model: Single Group Assignment|Masking: None (Open Label)|Primary Purpose: Treatment	6-Feb	6-Oct	University of California at San Diego, La Jolla, California, United States|Lahey Clinic, Burlington, Massachusetts, United States|KNI, Kalamazoo, Michigan, United States|Cornell Vascular, New York, New York, United States
NCT00365989		MR Guided Focused Ultrasound Treatment of Uterine Fibroids With Enhanced Sonication	Completed	Uterine Leiomyoma|Uterine Fibroids	Device: ExAblate Enhanced Sonication	Number of Adverse Events	InSightec	18 Years and older (Adult, Older Adult)	Phase 3	50	Interventional	Allocation: N/A|Intervention Model: Single Group Assignment|Masking: None (Open Label)|Primary Purpose: Treatment	6-Oct	8-Aug	University of California at San Diego, La Jolla, California, United States|Lahey Clinic, Burlington, Massachusetts, United States|KNI, Kalamazoo, Michigan, United States|Cornell Vascular, New York, New York, United States|Toronto General Hospital, Toronto, Ontario, Canada
NCT02465814	ASTEROID 2	Assess Safety and Efficacy of Vilaprisan in Patients With Uterine Fibroids	Completed	Leiomyoma	Drug: Vilaprisan (BAY1002670)|Drug: Vilaprisan (BAY1002670|Drug: Ulipristal	Amenorrhea (yes/no)|Number of bleeding days|Time to onset of controlled bleeding|Percent change in volume of largest fibroid from baseline to end of treatment.|Endometrial histology|Endometrial thickness measured by transvaginal ultrasound.	Bayer	18 Years to 50 Years (Adult)	Phase 2	120	Interventional	Allocation: Randomized|Intervention Model: Parallel Assignment|Masking: Quadruple (Participant, Care Provider, Investigator, Outcomes Assessor)|Primary Purpose: Treatment	15-Jun	16-Oct	Villach, Kärnten, Austria|Graz, Steiermark, Austria|Innsbruck, Tirol, Austria|Wien, Austria|Tienen, Vlaams Brabant, Belgium|Bruxelles - Brussel, Belgium|Edegem, Belgium|Pleven, Bulgaria|Sofia, Bulgaria|Sofia, Bulgaria|Stara Zagora, Bulgaria|Brno, Czech Republic|Ceske Budejovice, Czech Republic|Olomouc, Czech Republic|Olomouc, Czech Republic|Pisek, Czech Republic|Plzen, Czech Republic|Praha 2, Cze…
NCT01629563	PEARLIV	PGL4001 Efficacy Assessment in Reduction of Symptoms Due to Uterine Leiomyomata	Completed	Uterine Fibroids	Drug: PGL4001 5 mg|Drug: PGL4001 10 mg	Percentage of Subjects Who Are in Amenorrhea at the End of All Four Treatment Courses|Percentage of Subjects Who Were in Amenorrhea at the End of Treatment Course 4|Percentage of Subjects With Controlled Bleeding at the End of All 4 Treatment Courses|Percentage of Change From Baseline to End of Treatment Course 4 in the Total Volume of the 3 Largest Fibroids|Percentage of Change From Baseline to …	PregLem SA	18 Years to 50 Years (Adult)	Phase 3	451	Interventional	Allocation: Randomized|Intervention Model: Parallel Assignment|Masking: Quadruple (Participant, Care Provider, Investigator, Outcomes Assessor)|Primary Purpose: Treatment	12-Jun	15-Jan	Cliniques Universitaires Saint-Luc Gynécologie-Obstétrique, Brussels, Belgium|UZ Leuven Campus Gasthuisberg, Leuven, Belgium|CHU de Liège, CHR de la Citadelle Gynécologie-Obstétrique, Liège, Belgium|CHU Mont-Godinne, Yvoir, Belgium|Centrum ambulantni gynekologie a primarni pece, Brno, Czechia|FN Brno Gynekologicko - porodnická klinika, Brno, Czechia|Sanatorium SANUS, Hradec Kralove, Czechia|Nemoc…
NCT01141062	HIFU	Therapeutic MRI Guided High Intensity Focused Ultrasound Ablation of Uterine Fibroids	Completed	Uterine Leiomyomas	Device: Philips MR-guided HIFU	Safety of HIFU for treatment of the uterine fibroids as determined by adverse event reporting.|Technical efficacy of HIFU for treatment of uterine fibroids as assessed by a change in the Symptom Severity Score|Change in Quality of Life Scores|Pain score|Timeframe before returning to daily activities	Philips Healthcare	18 Years to 59 Years (Adult)	Phase 3	15	Interventional	Allocation: N/A|Intervention Model: Single Group Assignment|Masking: None (Open Label)|Primary Purpose: Treatment	10-Jun	11-Oct	Thunder Bay Regional Health Sciences Centre, Thunder Bay, Ontario, Canada|Sunnybrook Health Sciences Centre, University of Toronto, Toronto, Ontario, Canada
NCT03744507		Bone Mineral Density in Women With Uterine Fibroids or Endometriosis	Completed	Uterine Fibroid|Endometriosis		Percentage change in Bone Mineral Density (BMD) in lumbar spine (L1-L4).|Percentage change in BMD in the femoral neck and total hip.|Absolute change in BMD in the lumbar spine (L1-L4), femoral neck and total hip.|Healthcare utilization for uterine fibroids or endometriosis|Frequency of concomitant medication use.|Change from Baseline on the European Quality of Life-5 Dimensions 5 Levels (EQ-5D-5L…	Myovant Sciences GmbH	18 Years to 50 Years (Adult)		660	Observational	Observational Model: Cohort|Time Perspective: Prospective	3-Aug-18	31-Jul-20	Mobile, Mobile, Alabama, United States|Mesa, Mesa, Arizona, United States|Huntington Beach, Huntington Beach, California, United States|Palos Verdes Estates, Palos Verdes Estates, California, United States|Denver, Denver, Colorado, United States|United States, Colorado, Denver, Colorado, United States|Aventura, Aventura, Florida, United States|Jupiter, Jupiter, Florida, United States|Loxahatchee,…
NCT02131662	ASTEROID 1	Bay1002670, Fibroids, Safety and Efficacy EU,US,Can, Jap	Completed	Leiomyoma	Drug: BAY1002670|Drug: Placebo	Percentage of Subjects With Amenorrhea, Defined as no Scheduled or Unscheduled Bleeding/Spotting After the End of the Initial Bleeding Episode Until End of Treatment|Change in Volume of Menstrual Blood Loss Per 28 Days From Baseline During Treatment by Reference Period (Assessed by Alkaline Hematin Method)|Time to Onset of Controlled Bleeding|Change in Volume of Largest Fibroid Compared to Baseli…	Bayer	18 Years to 50 Years (Adult)	Phase 2	309	Interventional	Allocation: Randomized|Intervention Model: Parallel Assignment|Masking: Quadruple (Participant, Care Provider, Investigator, Outcomes Assessor)|Primary Purpose: Treatment	15-May-14	4-May-16	Mesa, Arizona, United States|Tucson, Arizona, United States|San Diego, California, United States|San Diego, California, United States|Denver, Colorado, United States|Southington, Connecticut, United States|Washington, District of Columbia, United States|Gainesville, Florida, United States|Jacksonville, Florida, United States|Plantation, Florida, United States|South Miami, Florida, United States|S…
NCT01852734		Uterine Fibroid Embolization- Long Term Follow up and Technical Perspectives	Completed	Uterine Fibroids|Arterial Embolization	Procedure: embolizations ,uterine fibroid|Procedure: embolizations	clinical effect|reinterventions rate	Odense University Hospital	18 Years to 52 Years (Adult)	Not Applicable	52	Interventional	Allocation: N/A|Intervention Model: Single Group Assignment|Masking: None (Open Label)|Primary Purpose: Treatment	13-Nov	16-Apr	Odense University Hospital, Odense, Fyn, Denmark|Odense University Hospital, Odense, Denmark
NCT02189083		Study of Tumor-shrinking Decoction (TSD) to Treat Symptomatic Uterine Fibroids	Completed	Leiomyoma	Drug: TSD	Changes in the symptom severity score of Uterine Fibroid Symptom and Quality of Life questionnaire (UFS-QOL) from Baseline to 6 months|Change of clinical response from baseline on the the health-related quality of life of transformed UFS-QOL score|Imaging outcomes|Serum concentrations of estrogen and follicle-stimulating hormone	The University of Hong Kong	18 Years to 52 Years (Adult)	Phase 3	78	Interventional	Allocation: Randomized|Intervention Model: Parallel Assignment|Masking: Quadruple (Participant, Care Provider, Investigator, Outcomes Assessor)|Primary Purpose: Treatment	14-May	16-Feb	School of Chinese Medicine, University of Hong Kong, Hong Kong, China
NCT00150644		A Study to Evaluate the Effects of Asoprisnil(J867) in Women With Uterine Fibroids Who Are Scheduled for a Hysterectomy	Completed	Uterine Fibroids|Leiomyoma	Drug: Asoprisnil|Drug: Placebo	Change from baseline to the Final Visit in uterine artery blood flow as determined by change in Resistance Index.|Change from baseline in uterine artery blood flow as determined by change in Pulsatility Index.|Morphological changes in the endometrium, myometrium and uterine fibroids.|Change from baseline in menstrual pictogram score.|Percent change from baseline in volume of the largest fibroid.|…	Abbott	18 Years and older (Adult, Older Adult)	Phase 2	33	Interventional	Allocation: Randomized|Intervention Model: Parallel Assignment|Masking: Triple (Participant, Investigator, Outcomes Assessor)|Primary Purpose: Treatment	3-Jul	5-May
NCT01642472	PEARLext2	PGL4001 Efficacy Assessment in Reduction of Symptoms Due to Uterine Leiomyomata	Completed	Uterine Fibroids	Drug: Ulipristal Acetate - open label	Myoma symptom control assessed with a Global Study Treatment Satisfaction Questionnaire	PregLem SA	18 Years and older (Adult, Older Adult)	Phase 3	64	Interventional	Allocation: N/A|Intervention Model: Single Group Assignment|Masking: None (Open Label)|Primary Purpose: Treatment	12-Jul	15-Apr	Medical University Vienna, Vienna, Austria|Cliniques Universitaires Saint-Luc, Gynécologie-Obstétrique,, Brussels, Belgium|CHR de la Citadelle, Liège, Belgium|Cliniques Universitaires UCL de Mont-Godinne, Yvoir, Belgium|Prywatna Klinika Polozniczo-Ginekologiczna, Bialystok, Poland|INVICTA Sp. Z o.o., Gdańsk, Poland|Private practice, Katowice, Poland|Prywatny Gabinet Lekarski Ginekologia I Polozni…
NCT02620345	Fibroids	Fibroids in Women of Reproductive Age and Women Pregnancy	Completed	Fibroids	Drug: Dydrogesterone M ( case 1 )|Drug: Dydrogesterone M ( case 2 )	Measure of fibroid size in millimeters	Trieu, Nguyen Thi, M.D.	18 Years to 35 Years (Adult)	Phase 4	22	Interventional	Allocation: Randomized|Intervention Model: Parallel Assignment|Masking: None (Open Label)|Primary Purpose: Treatment	10-Jan	15-Nov
NCT02577055	Lune2	Fertility After Myomectomy Versus Uterine Artery Embolization for Symptomatic Uterine Fibroids	Completed	Leiomyoma	Procedure: myomectomy|Procedure: embolisation	Number of live birth in a year of fertility attempt|number of adverse effects on fertility (ovarian reserve markers)|number of adverse effects on fertility (state of the uterine cavity)|number of adverse effects on fertility (state of the endometrium|Improvement of symptoms related to fibroids With UFS-QoL questionnaires|Quality of life With QSF questionnaires, a French version of the WHQ questio…	Assistance Publique - Hôpitaux de Paris	18 Years to 43 Years (Adult)	Not Applicable	9	Interventional	Allocation: Randomized|Intervention Model: Parallel Assignment|Masking: None (Open Label)|Primary Purpose: Supportive Care	16-Apr	16-Oct-19	Département de Médecine de la Reproduction, Centre Hospitalier Régionnal Universitaire de Montpellier, Montpellier, France
NCT02293447		Intra-arterial Lidocaine for Pain Control Post Uterine Fibroid Embolization	Completed	Uterine Leiomyomas	Drug: Lidocaine per-embolization|Drug: Lidocaine post-embolization	Post-Procedural Pain at 4 hours|Post-Procedural Pain at 7 hours|Hospital length-of-stay|Narcotic dose|Post-Procedural Pain at 24 hours	University Health Network, Toronto	18 Years and older (Adult, Older Adult)	Phase 4	60	Interventional	Allocation: Randomized|Intervention Model: Parallel Assignment|Masking: Single (Participant)	14-Nov	16-Mar	Toronto Western Hospital, Toronto, Ontario, Canada
NCT02470741	PLUM	Pilot of Letrozole for Uterine Myomas	Completed	Leiomyoma|Uterine Fibroids	Drug: Letrozole|Other: Placebo	Changes in Fibroid-related Symptoms After Treatment With Letrozole	University of California, San Francisco	21 Years and older (Adult, Older Adult)	Phase 4	12	Interventional	Allocation: Randomized|Intervention Model: Parallel Assignment|Masking: Double (Participant, Investigator)|Primary Purpose: Treatment	15-Jul	17-Dec	University of California, San Francisco, San Francisco, California, United States	"Study Protocol and Statistical Analysis Plan", https://clinicaltrials.gov/ProvidedDocs/41/NCT02470741/Prot_SAP_000.pdf
NCT00131365		Magnetic Resonance (MR) Guided Focused Ultrasound Surgery of Uterine Fibroids	Completed	Leiomyoma	Device: ExAblate 2000	Number and Type of Adverse Events	InSightec	Child, Adult, Older Adult	Not Applicable	9	Interventional	Allocation: N/A|Intervention Model: Single Group Assignment|Masking: None (Open Label)|Primary Purpose: Treatment	6-Jan	9-Feb	Cornell Vascular, New York, New York, United States
NCT03412890		LIBERTY EXTENSION: Efficacy and Safety Extension Study of Relugolix in Women With Heavy Menstrual Bleeding Associated With Uterine Fibroids	Completed	Heavy Menstrual Bleeding|Uterine Fibroid	Drug: Relugolix|Drug: Estradiol/norethindrone acetate	Responder Rate Based On Reduction In Menstrual Blood Loss (MBL) Volume At Week 52|Change From Parent Study Baseline In MBL Volume At Week 52|Proportion Of Women Who Achieve Or Maintain Amenorrhea At Week 52|Proportion Of Women With Hemoglobin Below The Lower Limit Of Normal At Parent Study Baseline Who Achieve An Increase Of At Least 1 Gram/Deciliter (g/dL) From Parent Study Baseline At Week 52|P…	Myovant Sciences GmbH	18 Years to 50 Years (Adult)	Phase 3	477	Interventional	Allocation: N/A|Intervention Model: Single Group Assignment|Masking: None (Open Label)|Primary Purpose: Treatment	19-Oct-17	13-Jan-21	Andalusia, Andalusia, Alabama, United States|Birmingham, Birmingham, Alabama, United States|Mobile, Mobile, Alabama, United States|Mesa, Mesa, Arizona, United States|Tucson, Tucson, Arizona, United States|Little Rock, Little Rock, Arkansas, United States|Canoga Park, Canoga Park, California, United States|Huntington Beach, Huntington Beach, California, United States|La Mesa, La Mesa, California, …
NCT02925494		An Extension Study to Evaluate the Efficacy and Safety of Elagolix in Premenopausal Women With Heavy Menstrual Bleeding Associated With Uterine Fibroids	Completed	Uterine Fibroids|Heavy Menstrual Bleeding	Drug: Estradiol/Norethindrone Acetate|Drug: Elagolix	Percentage of Participants Meeting the Criteria for Responder|Change From Baseline in MBL Volume For Each 28-Day Interval and Final Month of the Treatment Period|Percent Change From Baseline in MBL Volume For Each 28-Day Interval and Final Month of the Treatment Period|Percentage of Participants With Suppression of Bleeding at the Final Month|Percentage of Participants With Baseline Hemoglobin Co…	AbbVie	18 Years to 51 Years (Adult)	Phase 3	433	Interventional	Allocation: Randomized|Intervention Model: Parallel Assignment|Masking: Quadruple (Participant, Care Provider, Investigator, Outcomes Assessor)|Primary Purpose: Treatment	14-Sep-16	22-Mar-19	Alabama Clinical Therapeutics, LLC /ID# 153217, Birmingham, Alabama, United States|Alabama Clinical Therapeutics, LLC /ID# 153336, Birmingham, Alabama, United States|Choice Research, LLC /ID# 153492, Dothan, Alabama, United States|Brown, Pearson, Guepet Gynecology /ID# 153278, Fairhope, Alabama, United States|University of South Alabama /ID# 153415, Mobile, Alabama, United States|Mobile, Ob-Gyn, …	"Study Protocol", https://clinicaltrials.gov/ProvidedDocs/94/NCT02925494/Prot_000.pdf|"Statistical Analysis Plan", https://clinicaltrials.gov/ProvidedDocs/94/NCT02925494/SAP_001.pdf
NCT02260752	COMPARE-UF	Patient Centered Results for Uterine Fibroids	Completed	Fibroids, Uterine	Procedure: hysterectomy|Procedure: Uterine arterial embolization|Procedure: myomectomy|Drug: Medical Therapy|Procedure: endometrial ablation|Procedure: magnetic resonance guided focused ultrasound|Procedure: radiofrequency ablation	change in symptom relief (patient interview)|change in preservation reproductive function (patient interview)	Duke University	18 Years to 54 Years (Adult)		3094	Observational	Observational Model: Cohort|Time Perspective: Prospective	15-Nov	30-Apr-20	University of California Medical Centers, San Francisco, California, United States|Uniformed Services University of the Health Sciences, Bethesda, Maryland, United States|Brigham and Women's Hospital, Boston, Massachusetts, United States|University of Michigan Health System, Ann Arbor, Michigan, United States|Henry Ford Health System, Detroit, Michigan, United States|Mayo Clinic, Rochester, Minne…
NCT03103087		LIBERTY 2: Efficacy & Safety Study of Relugolix in Women With Heavy Menstrual Bleeding Associated With Uterine Fibroids	Completed	Heavy Menstrual Bleeding|Uterine Fibroid	Drug: Relugolix|Drug: Estradiol/norethindrone acetate|Drug: Relugolix placebo|Drug: Estradiol/norethindrone acetate placebo	Percentage Of Participants Who Achieved A Menstrual Blood Loss (MBL) Volume Of < 80 mL And A ≥ 50% Reduction From Baseline MBL Volume With Relugolix Plus E2/NETA|Percentage Of Participants With Amenorrhea Over The Last 35 Days Of Treatment|Percent Change From Baseline At Week 24 In MBL Volume|Percentage Of Participants With A Hemoglobin Level ≤ 10.5 g/dL At Baseline Who Achieved An Increase Of > …	Myovant Sciences GmbH	18 Years to 50 Years (Adult)	Phase 3	382	Interventional	Allocation: Randomized|Intervention Model: Parallel Assignment|Masking: Triple (Participant, Care Provider, Investigator)|Primary Purpose: Treatment	14-Jun-17	16-Sep-20	Birmingham, Birmingham, Alabama, United States|Mesa, Mesa, Arizona, United States|Tucson, Tucson, Arizona, United States|Tuscon, Tucson, Arizona, United States|Canoga Park, Canoga Park, California, United States|Huntington Beach, Huntington Beach, California, United States|Long Beach, Long Beach, California, United States|Los Angeles, Los Angeles, California, United States|Los Angeles, Los Angele…	"Study Protocol", https://clinicaltrials.gov/ProvidedDocs/87/NCT03103087/Prot_000.pdf|"Statistical Analysis Plan", https://clinicaltrials.gov/ProvidedDocs/87/NCT03103087/SAP_001.pdf
NCT03049735		LIBERTY 1: Efficacy & Safety Study of Relugolix in Women With Heavy Menstrual Bleeding Associated With Uterine Fibroids	Completed	Heavy Menstrual Bleeding|Uterine Fibroid	Drug: Relugolix|Drug: Estradiol/norethindrone acetate|Drug: Estradiol/norethindrone acetate placebo|Drug: Relugolix placebo	Percentage Of Participants Who Achieved A Menstrual Blood Loss (MBL) Volume Of < 80 mL And A ≥ 50% Reduction From Baseline MBL Volume With Relugolix Plus E2/NETA|Percentage Of Participants With Amenorrhea Over The Last 35 Days Of Treatment|Percent Change From Baseline At Week 24 In MBL Volume|Percentage Of Participants With A Hemoglobin Level ≤ 10.5 g/dL At Baseline Who Achieved An Increase Of > …	Myovant Sciences GmbH	18 Years to 50 Years (Adult)	Phase 3	388	Interventional	Allocation: Randomized|Intervention Model: Parallel Assignment|Masking: Triple (Participant, Care Provider, Investigator)|Primary Purpose: Treatment	26-Apr-17	24-Aug-20	Andalusia, Andalusia, Alabama, United States|Mobile, Mobile, Alabama, United States|Little Rock, Little Rock, Arkansas, United States|La Mesa, La Mesa, California, United States|Lomita, Lomita, California, United States|Norwalk, Norwalk, California, United States|Oceanside, Oceanside, California, United States|San Diego, San Diego, California, United States|San Diego, San Diego, California, Unite…	"Study Protocol", https://clinicaltrials.gov/ProvidedDocs/35/NCT03049735/Prot_000.pdf|"Statistical Analysis Plan", https://clinicaltrials.gov/ProvidedDocs/35/NCT03049735/SAP_001.pdf
NCT02580578		A Multicenter Prospective Non-Interventional Study Assessing the Management of Canadian Women With Uterine Fibroids	Completed	Leiomyoma	Other: No Intervention	Uterine Fibroid Symptom Quality of Life 37-Item Questionnaire (UFS QoL)|Ruta Menorrhagia (Bleeding) 15-Item Questionnaire|Number of Participants with Adverse Drug Reactions	Allergan	18 Years and older (Adult, Older Adult)		1500	Observational	Observational Model: Case-Only|Time Perspective: Prospective	31-Jul-15	31-Jan-20	Peter Lougheed Centre/University of Calgary, Calgary, Alberta, Canada|Urestky Edmonton Clinic, Edmonton, Alberta, Canada|Sanders Vancouver Clinic, Vancouver, British Columbia, Canada|Children's and Women's Health Centre of British Columbia - The University of British Columbia, Vancouver, British Columbia, Canada|Southern Health Centre, White Rock, British Columbia, Canada|Landau Fredericton Clini…
NCT03072446		Uterine Fibroid Embolization (UFE) for Symptomatic Fibroids: Comparison of Gel-Bead to Commonly Used Embolic Agents.	Completed	Uterine Fibroid|Embolization|Symptoms	Device: Gel-Beads embolic material	Degree of Fibroid Tissue Infarction at 3 months|Characterization of adverse events over 3 months|Change in uterine and dominant fibroid volumes	University Hospital Southampton NHS Foundation Trust|Vascular Solutions LLC	18 Years and older (Adult, Older Adult)	Not Applicable	11	Interventional	Allocation: N/A|Intervention Model: Single Group Assignment|Masking: None (Open Label)|Primary Purpose: Treatment	24-Apr-17	30-Sep-18	Southampton University Hospital NHS Trust, Southampton, Hampshire, United Kingdom
NCT03070951	PRIMROSE 2	Efficacy and Safety of OBE2109 in Subjects With Heavy Menstrual Bleeding Associated With Uterine Fibroids	Completed	Uterine Fibroids|Heavy Menstrual Bleeding	Drug: OBE2109|Drug: Placebo to match OBE2109|Drug: Placebo to match Add-back|Drug: Add-back	Percentage of Responders based on menstrual blood loss (MBL) volume reduction at Week 24|Time to reduced menstrual blood loss|Amenorrhea|Time to amenorrhea|Number of days of uterine bleeding for the last 28-day interval prior to Week 24|Number of days of uterine bleeding for each 28-day interval	ObsEva SA	18 Years and older (Adult, Older Adult)	Phase 3	511	Interventional	Allocation: Randomized|Intervention Model: Parallel Assignment|Masking: Quadruple (Participant, Care Provider, Investigator, Outcomes Assessor)|Primary Purpose: Treatment	23-May-17	4-Oct-20	Site reference ID 905, Chino, California, United States|Site reference ID 918, Huntington Park, California, United States|Site reference ID 902, San Diego, California, United States|Site reference ID 903, Denver, Colorado, United States|Site reference ID 913, Bradenton, Florida, United States|Site reference ID 912, Orlando, Florida, United States|Site reference ID 915, Augusta, Georgia, United St…
NCT03070899	PRIMROSE 1	Efficacy and Safety of OBE2109 in Subjects With Heavy Menstrual Bleeding Associated With Uterine Fibroids	Completed	Uterine Fibroids|Heavy Menstrual Bleeding	Drug: OBE2109|Drug: Placebo to match OBE2109|Drug: Placebo to match Add-back|Drug: Add-back	Percentage of Responders based on menstrual blood loss (MBL) volume reduction at Week 24|Time to reduced menstrual blood loss|Amenorrhea|Time to amenorrhea|Number of days of uterine bleeding for the last 28-day interval prior to Week 24|Number of days of uterine bleeding for each 28-day interval	ObsEva SA	18 Years and older (Adult, Older Adult)	Phase 3	526	Interventional	Allocation: Randomized|Intervention Model: Parallel Assignment|Masking: Quadruple (Participant, Care Provider, Investigator, Outcomes Assessor)|Primary Purpose: Treatment	20-Apr-17	12-Apr-21	Site reference ID 192, Birmingham, Alabama, United States|Site reference ID 169, Dothan, Alabama, United States|Site reference ID 353, Mobile, Alabama, United States|Site reference ID 232, Vestavia Hills, Alabama, United States|Site reference ID 242, Phoenix, Arizona, United States|Site reference ID 355, Tucson, Arizona, United States|Site reference ID 211, Arcadia, California, United States|Site…
NCT00746031		Novel MRI Strategies as a Non-invasive Biomarker in Women With Uterine Fibroids	Completed	Fibroid|Leiomyoma	Drug: GnRH analogue (Zoladex)|Drug: GnRH antagonist-Cetrorelix	Uterine and fibroid volume|Uterine vascular perfusion, vasculature and extracellular matrix (ECM)content of fibroids.	University of Edinburgh|NHS Lothian	18 Years and older (Adult, Older Adult)	Phase 4	30	Interventional	Allocation: Randomized|Intervention Model: Single Group Assignment|Masking: None (Open Label)	8-Dec	10-Sep	University of Edinburgh/ Royal Infirmary of Edinburgh, Edinburgh, United Kingdom
NCT03427671		OCL 500 Treatment of Women With Symptomatic Uterine Fibroids	Completed	Uterine Fibroid|Myoma|Leiomyoma	Device: Occlusin 500 Microspheres	Fibroid volume|Uterine volume|Quality of Life Assessment	IMBiotechnologies Ltd.	Child, Adult, Older Adult	Not Applicable	12	Interventional	Allocation: N/A|Intervention Model: Single Group Assignment|Masking: None (Open Label)|Primary Purpose: Treatment	17-Jan-18	3-Sep-19	University of Alberta Hospital, Edmonton, Alberta, Canada
NCT00958334		Extension Study of Proellex in Women Who Have Previously Completed Study ZPU 003	Completed	Uterine Fibroids	Drug: Proellex®	The Change in Menorrhagia From the Baseline of ZPU-003 to the End of Each Off Drug Interval(ODI) Within the ZPU-003 Extension Study and the Baseline of ZPU-003 to the End of ZPU-003 Ext.|Change From Baseline of ZPU-003 Ext to 14 Months and 17 Months in Subject's Menstrual Pictogram Scores (mL) (Subjects Evaluable for Menorrhagia Only)	Repros Therapeutics Inc.	18 Years to 50 Years (Adult)	Phase 2	65	Interventional	Allocation: Non-Randomized|Intervention Model: Single Group Assignment|Masking: None (Open Label)|Primary Purpose: Treatment	7-Sep-06	15-Oct-08	Women's Health Research, Phoenix, Arizona, United States|Arizona Wellness Centre for Women, Phoenix, Arizona, United States|Medical Centre for Clinical Research, San Diego, California, United States|Women's Health Care, Inc., San Diego, California, United States|Downtown Women's Health Care, Denver, Colorado, United States|Insignia Clinical Research (Tampa Bay Women's Center), Tampa, Florida, Uni…
NCT01064960		Therapeutic MRI-HIFU Ablation of Uterine Fibroids in a 3T MRI Scanner	Completed	Uterine Leiomyomas	Device: Philips MR-guided HIFU system	Safety of HIFU for treatment of the uterine fibroids as determined by adverse event reporting.|Technical efficacy of HIFU for treatment of uterine fibroids as assessed by a change in the Symptom Severity Score|Change in Quality of Life Scores|Pain score|Timeframe before returning to daily activities	Philips Healthcare|Philips Medical Systems	18 Years to 59 Years (Adult)	Phase 3	7	Interventional	Allocation: N/A|Intervention Model: Single Group Assignment|Masking: None (Open Label)|Primary Purpose: Treatment	10-Jan	11-Jul	Oslo University Hospital, Oslo, Norway
NCT02654054		Efficacy and Safety of Elagolix in Combination With Estradiol/Norethindrone Acetate for the Management of Heavy Menstrual Bleeding Associated With Uterine Fibroids in Premenopausal Women	Completed	Uterine Fibroids|Heavy Menstrual Bleeding	Drug: Elagolix|Drug: Placebo for Estradiol/Norethindrone Acetate|Drug: Estradiol/Norethindrone Acetate|Drug: Placebo for Elagolix	Percentage of Participants Meeting the Criteria for Responder|Change From Baseline in MBL Volume to the Final Month|Percentage of Participants With Suppression of Bleeding at the Final Month|Change From Baseline in MBL Volume to Month 6|Change From Baseline in MBL Volume to Month 3|Percentage of Participants With Baseline Hemoglobin <= 10.5 g/dL Who Have an Increase in Hemoglobin > 2 g/dL at Mont…	AbbVie	18 Years to 51 Years (Adult)	Phase 3	413	Interventional	Allocation: Randomized|Intervention Model: Parallel Assignment|Masking: Quadruple (Participant, Care Provider, Investigator, Outcomes Assessor)|Primary Purpose: Treatment	22-Dec-15	12-Dec-18	Summers, Birmingham, AL /ID# 139684, Birmingham, Alabama, United States|University of South Alabama /ID# 148763, Mobile, Alabama, United States|WCCT Global, LLC /ID# 145666, Costa Mesa, California, United States|American Clinical Trials /ID# 147374, Hawaiian Gardens, California, United States|Grossmont Ctr Clin Research /ID# 144011, La Mesa, California, United States|Long Beach Clinical Trial Ser…	"Study Protocol", https://clinicaltrials.gov/ProvidedDocs/54/NCT02654054/Prot_000.pdf|"Statistical Analysis Plan", https://clinicaltrials.gov/ProvidedDocs/54/NCT02654054/SAP_001.pdf
NCT02691494		Efficacy and Safety of Elagolix in Combination With Estradiol/Norethindrone Acetate for the Management of Heavy Menstrual Bleeding Associated With Uterine Fibroids in Premenopausal Women (Replicate Study)	Completed	Uterine Fibroids|Heavy Menstrual Bleeding	Drug: Elagolix|Drug: Placebo for Estradiol/Norethindrone Acetate|Drug: Estradiol/Norethindrone Acetate|Drug: Placebo for Elagolix	Percentage of Participants Meeting the Criteria for Responder|Change From Baseline in MBL Volume to the Final Month|Percentage of Participants With Suppression of Bleeding at the Final Month|Change From Baseline in MBL Volume to Month 6|Change From Baseline in MBL Volume to Month 3|Percentage of Participants With Baseline Hemoglobin <= 10.5 g/dL Who Have an Increase in Hemoglobin > 2 g/dL at Mont…	AbbVie	18 Years to 51 Years (Adult)	Phase 3	378	Interventional	Allocation: Randomized|Intervention Model: Parallel Assignment|Masking: Quadruple (Participant, Care Provider, Investigator, Outcomes Assessor)|Primary Purpose: Treatment	3-Feb-16	23-Jan-19	Alabama Clinical Therapeutics, LLC /ID# 152258, Birmingham, Alabama, United States|Choice Research, LLC /ID# 150988, Dothan, Alabama, United States|Brown, Pearson, Guepet Gynecology /ID# 151020, Fairhope, Alabama, United States|Mobile, Ob-Gyn, P.C. /ID# 144294, Mobile, Alabama, United States|Mesa Obstetricians and Gynecol /ID# 149139, Mesa, Arizona, United States|Visions Clinical Research-Tucs /I…	"Study Protocol", https://clinicaltrials.gov/ProvidedDocs/94/NCT02691494/Prot_000.pdf|"Statistical Analysis Plan", https://clinicaltrials.gov/ProvidedDocs/94/NCT02691494/SAP_001.pdf
NCT00881140		Efficacy Study of Vaginal Mifepristone to Treat Uterine Fibroids	Completed	Uterine Fibroid|Vaginal Bleeding.	Drug: mifepristone vaginal tablets	Decrease of uterine fibroids volume by 25% and up.	BioPro Medical Ltd	30 Years to 53 Years (Adult)	Phase 2	30	Interventional	Allocation: N/A|Intervention Model: Single Group Assignment|Masking: None (Open Label)|Primary Purpose: Treatment	9-Apr	12-Jul	Rabin Medical Center, ''Petah Tikva, Hasaron, Israel|Gynecolaoy department - Shiba Medical Center Tel Hashomer, Ramat Gan, Israel
NCT01441635		Safety and Efficacy of Elagolix in Pre-Menopausal Women With Heavy Uterine Bleeding and Uterine Fibroids	Completed	Heavy Uterine Bleeding|Uterine Fibroids	Drug: Elagolix|Drug: Placebo|Drug: Estradiol/Norethindrone acetate (E2/NETA)|Drug: Estradiol|Drug: Progesterone	Mean Change From Baseline to the Last 28 Days of Treatment in Menstrual Blood Loss (MBL)|Percent Change From Baseline to the Last 28 Days of Treatment in Menstrual Blood Loss (MBL)|Percentage of Participants With MBL < 80 mL and With a ≥ 50% Reduction From Baseline in MBL During the Last 28 Days of Treatment|Percentage of Participants With MBL < 80 mL During the Last 28 Days of Treatment|Percenta…	AbbVie (prior sponsor, Abbott)|AbbVie	20 Years to 49 Years (Adult)	Phase 2	271	Interventional	Allocation: Randomized|Intervention Model: Parallel Assignment|Masking: Quadruple (Participant, Care Provider, Investigator, Outcomes Assessor)|Primary Purpose: Treatment	8-Sep-11	17-May-14
NCT00156182		A Long-Term Safety Study of Asoprisnil in the Treatment of Uterine Fibroids.	Completed	Leiomyoma	Drug: Asoprisnil	Percent change from baseline in uterine volume and volume of the largest fibroid from pre-treatment in study M99-144|Percentage of subjects that achieved amenorrhea.|Improvement in hematologic parameters.|Improvement in Uterine fibroid symptoms(menorrhagia, metrorrhagia, pelvic pressure, bloating, urinary disorders, pelvic pain, dysmenorrhea, dyspareunia) using a 4 point scale|Change from baselin…	Abbott	18 Years to 48 Years (Adult)	Phase 2	38	Interventional	Allocation: Non-Randomized|Intervention Model: Single Group Assignment|Masking: None (Open Label)|Primary Purpose: Treatment	1-Apr	1-Dec
NCT02123069		Vascular Function and Uterine Fibroids	Completed	Leiomyoma	Device: Brachial artery catheter|Drug: Acetylcholine|Drug: Nitroprusside|Drug: Norepinephrine|Drug: Nitroprusside and phenylephrine	Baseline systolic, diastolic, and mean blood pressures|Baseline sympathetic nerve activity|Changes in forearm blood flow levels in response to acetylcholine infusion|Changes in forearm blood flow levels in response to nitroprusside infusion|Changes in forearm blood flow levels in response to norepinephrine infusion|Change in blood pressure in response to infusions of nitroprusside and phenylephri…	Mayo Clinic	25 Years to 50 Years (Adult)		28	Observational	Observational Model: Case-Control|Time Perspective: Cross-Sectional	13-Apr	1-Mar-18	Mayo Clinic, Rochester, Minnesota, United States
NCT00160459		A Study to Evaluate the Safety and Effectiveness of Asoprisnil in the Treatment of Uterine Fibroids	Completed	Leiomyoma	Drug: Asoprisnil|Drug: Placebo	Percent change from baseline in uterine volume and volume of the largest fibroid.|Duration of amenorrhea|Change from baseline in uterine size in gestational weeks.|Number of Subjects in each treatment group achieving> or = to 20% reduction in uterine volume.|Percentage of days with bleeding.|Changes in hematologic and iron parameters.|Uterine fibroid symptom improvement.|Response to Global Effica…	Abbott	18 Years to 48 Years (Adult)	Phase 2	129	Interventional	Allocation: Randomized|Intervention Model: Parallel Assignment|Masking: Triple (Participant, Investigator, Outcomes Assessor)|Primary Purpose: Treatment	May-00	1-Jul
NCT01069094		A Study of Progenta (CDB-4124) in Pre-menopausal Women With Symptomatic Leiomyomata	Completed	Uterine Leiomyomata	Drug: Progenta|Drug: Lucron Depot|Drug: Placebo	Assess the safety of Progenta when administered in pre-menopausal women with symptomatic leiomyomata.|Determine the tolerability of three doses of Progenta (12.5 mg, 25 mg, and 50 mg) as compared to placebo and Lucron Depot (leuprolide acetate for depot suspension) in pre-menopausal women with symptomatic leiomyomata.	Repros Therapeutics Inc.	18 Years to 50 Years (Adult)	Phase 1|Phase 2	29	Interventional	Allocation: Randomized|Intervention Model: Parallel Assignment|Masking: Quadruple (Participant, Care Provider, Investigator, Outcomes Assessor)|Primary Purpose: Treatment	4-Jul	5-Jan	Medical University /MTZ Clinical Research Sp.zo.o., Warsaw, Poland
NCT01817530		Safety and Efficacy in Premenopausal Women With Heavy Menstrual Bleeding (HMB) Associated With Uterine Fibroids (UF)	Completed	Heavy Uterine Bleeding|Uterine Fibroids	Other: Elagolix placebo|Drug: Elagolix|Drug: 0.5 mg estradiol / 0.1 mg norethindrone acetate|Drug: 1 mg estradiol / 0.5 mg norethindrone acetate|Drug: E2/NETA placebo	Percentage of Participants With a Menstrual Blood Loss (MBL) Volume of < 80 mL at the Final Month and a ≥ 50% Reduction in MBL Volume From Baseline to the Final Month|Percentage of Participants With a MBL Volume < 80 mL and a ≥ 50% Reduction in MBL Volume From Baseline During the Last 56 to 29 Days of Treatment|Percentage of Participants With a MBL Volume < 80 mL and a ≥ 50% Reduction in MBL Volu…	AbbVie	18 Years to 51 Years (Adult)	Phase 2	571	Interventional	Allocation: Randomized|Intervention Model: Parallel Assignment|Masking: Quadruple (Participant, Care Provider, Investigator, Outcomes Assessor)|Primary Purpose: Treatment	8-Apr-13	15-Dec
NCT05643339	MVF	The Reproducibility of Microvascular Flow Imaging in Fibroids and Its Correlation With 2D and 3D Power Doppler Outcomes	Completed	Fibroid Uterus	Diagnostic Test: microvascular flow imaging	reproducibility by inter- and intraobserver agreement|penetration in centimeters|architecture|presence doppler signal	Academisch Medisch Centrum - Universiteit van Amsterdam (AMC-UvA)	18 Years to 50 Years (Adult)		30	Observational	Observational Model: Cohort|Time Perspective: Prospective	1-Feb-21	31-Dec-21	Amsterdam UMC, Amsterdam, Noord-Holland, Netherlands
NCT01592903		Somatic Stem Cells in Leiomyomas?	Completed	Leiomyomas	Genetic: Laparoscopic myomectomy. Following analysis and proliferation of cells isolated from removed human leiomyoma.	Formation and growth of human leiomyomas	Igenomix	20 Years to 40 Years (Adult)		16	Observational	Observational Model: Case-Only|Time Perspective: Prospective	12-Apr	15-Dec	IVI Valencia, Valencia, Spain
NCT01631903		Extension of Study ZPV-200	Completed	Uterine Fibroids	Drug: telepristone acetate 12 mg|Drug: telepristone acetate 3 mg|Drug: telepristone acetate 6 mg|Drug: telepristone acetate 24 mg	Bleeding Scores	Repros Therapeutics Inc.	18 Years to 47 Years (Adult)	Phase 2	48	Interventional	Allocation: Randomized|Intervention Model: Crossover Assignment|Masking: Single (Participant)|Primary Purpose: Treatment	12-Sep	14-Apr	Miami Gardens, Florida, United States|Houston, Texas, United States
NCT00290251		Treatment of Uterine Fibroids With the Selective Progesterone Receptor Modulator CDB-2914	Completed	Leiomyoma	Drug: ulipristal acetate 20 mg|Drug: ulipristal acetate 10 mg|Drug: placebo	Shrinkage of Fibroids - Size of Fibroids|Short Form-36 and Uterine Fibroid Symptom Quality of Life	Eunice Kennedy Shriver National Institute of Child Health and Human Development (NICHD)|HRA Pharma|National Institutes of Health Clinical Center (CC)	25 Years to 50 Years (Adult)	Phase 2	72	Interventional	Allocation: Randomized|Intervention Model: Crossover Assignment|Masking: Double (Participant, Investigator)|Primary Purpose: Treatment	6-Feb	10-Aug	NIH Clinical Center, Bethesda, Maryland, United States|National Institutes of Health Clinical Center, 9000 Rockville Pike, Bethesda, Maryland, United States
NCT03535610	EMBOSOFT I	Uterine Artery Embolization With Microspheres in Patients With Leiomyoma.	Completed	Uterine Leiomyoma	Device: Uterine Embolization	Uterine Volume Reduction|Fibroid Reduction|Quality of Life Improvement|Ovarian Function	Scitech Produtos Medicos Ltda	18 Years to 50 Years (Adult)	Not Applicable	32	Interventional	Allocation: N/A|Intervention Model: Single Group Assignment|Masking: None (Open Label)|Primary Purpose: Treatment	13-Aug-18	20-May-20	Certa Centro de Referência em Tratamentos Avançados, São Paulo, SP, Brazil
NCT02844920	OPEN	Evaluation of Uterine Patency Following Sonography-guided Transcervical Ablation of Fibroids	Completed	Uterine Fibroids|Adhesions	Device: Intrauterine ultrasound guided radio-frequency ablation	Number of Participants With Absence of Newly Formed Intrauterine Adhesions Following RF Ablation of Fibroids|Umber of Participants With Absence of Newly Formed Adhesions Following RF Ablation of Fibroids in Participants With Apposing Fibroids Treated	Gynesonics	18 Years and older (Adult, Older Adult)		37	Observational	Observational Model: Cohort|Time Perspective: Prospective	20-Jul-17	27-Aug-18	Klinikum Mannheim Universitäts- Frauenklinik Medizinische Fakultät Mannheim der Universität Heidelberg, Mannheim, Germany|Klinikum Oldenburg, Oldenburg, Germany|Universitätsklinikum Tübingen, Tübingen, Germany|Maxima Medisch Centrum (MMC), Veldhoven, Netherlands|Universitätsklinik für Frauenheilkunde Inselspital Bern, Bern, Switzerland|St. Mary's Hospital, London, United Kingdom	"Study Protocol", https://clinicaltrials.gov/ProvidedDocs/20/NCT02844920/Prot_000.pdf|"Statistical Analysis Plan", https://clinicaltrials.gov/ProvidedDocs/20/NCT02844920/SAP_001.pdf
NCT00044876		Treatment of Uterine Fibroids With CDB-2914, an Experimental Selective Progesterone Receptor Antagonist	Completed	Leiomyoma	Drug: CDB-2914		Eunice Kennedy Shriver National Institute of Child Health and Human Development (NICHD)|National Institutes of Health Clinical Center (CC)	33 Years to 50 Years (Adult)	Phase 2	56	Interventional	Primary Purpose: Treatment	2-Sep-02	1-Oct-15	National Institutes of Health Clinical Center, 9000 Rockville Pike, Bethesda, Maryland, United States
NCT00740831	PEARLII	PGL4001 Versus GnRH-agonist in Uterine Myomas	Completed	Uterine Myomas	Drug: PGL4001|Drug: leuprorelin	Percentage of Subjects With Reduction of Uterine Bleeding at Week 13 Visit Defined as Pictorial Blood-loss Assessment Chart (PBAC) Score < 75 at End-of-treatment Visit (Week 13 Visit)|Co-primary Safety Endpoint: Serum Estradiol Levels at End of Treatment Visit (Week 13 Visit) for PGL4001 Compared With GnRHagonist|Co-primary Safety Endpoint: % of Subjects Reporting Moderate or Severe Hot Flushes a…	PregLem SA	18 Years to 50 Years (Adult)	Phase 3	301	Interventional	Allocation: Randomized|Intervention Model: Parallel Assignment|Masking: Double (Participant, Investigator)|Primary Purpose: Treatment	8-Aug	10-Jun	Medical University Graz, Graz, Austria|Medical University of Innsbruck, Innsbruck, Austria|Landesklinikum Thermenregion Neunkirchen; Dept. For Gynecology, Neunkirchen, Austria|Medical University Vienna, Vienna, Austria|Hopital Erasme, Department of Obstetrics and Gynecology,, Brussels, Belgium|Clinique Universitaire St-Luc, Brussels, Belgium|CHR de la Citadelle, Liège, Belgium|Clinique Universita…
NCT00340288		Fibroid Growth Study	Completed	Uterine Leiomyomas		Size of fibroids as seen in MRI scans|Symptomatology - bleeding and pain	National Institute of Environmental Health Sciences (NIEHS)|National Institutes of Health Clinical Center (CC)	18 Years to 60 Years (Adult)		123	Observational	Observational Model: Case-Only|Time Perspective: Prospective	27-Jun-01	18-Dec-19	University of North Carolina Medical Center, Chapel Hill, North Carolina, United States
NCT01156857	PEARLIII	PGL4001 Efficacy Assessment in Reduction of Symptoms Due to Uterine Leiomyomata	Completed	Uterine Fibroids	Drug: PGL4001, placebo|Drug: PGL4001, progestin	Efficacy endpoints|Number and proportion of subjects experiencing open label treatment-emergent adverse events	PregLem SA	18 Years to 48 Years (Adult)	Phase 3	209	Interventional	Allocation: Randomized|Intervention Model: Parallel Assignment|Masking: Double (Participant, Investigator)|Primary Purpose: Treatment	10-Jul	12-Feb	Medical University Graz, department of obstetrics and gynecology, Graz, Austria|Medical University Vienna, department of obstetrics and gynecology, Vienna, Austria|Cliniques Universitaires Saint-Luc, Bruxelles, Belgium|CHR de la citadelle, Liège, Belgium|Cliniques Universitaires UCL de Mont-Godinne, Yvoir, Belgium|Prywatna Klinika Polozniczo-Ginekologiczna, Bialystok, Poland|INVICTA Sp. Z o.o., G…
NCT01252069		PGL4001 Efficacy Assessment in Reduction of Symptoms Due to Uterine Leiomyomata (PEARLIII-extension Study)	Completed	Uterine Fibroids	Drug: PGL4001, placebo, drug free period|Drug: PGL4001, progestin, drug free period	percentage of subjects in amennorrhoea at the end of each PGL4001 treatment course received	PregLem SA	18 Years to 48 Years (Adult)	Phase 3	132	Interventional	Allocation: Randomized|Intervention Model: Parallel Assignment|Masking: Double (Participant, Investigator)|Primary Purpose: Treatment	11-Jan	14-Jan	Medical University Vienna, department of obstetrics and gynecology, Vienna, Austria|Cliniques Universitaires Saint-Luc Gynécologie-Obstétrique, Bruxelles, Belgium|CHR de la Citadelle Gynécologie-Obstétrique, Liège, Belgium|Cliniques Universitaires UCL de Mont-Godinne Gynécologie-Obstétrique, Yvoir, Belgium|Prywatna Klinika Polozniczo-Ginekologiczna, Bialystok, Poland|INVICTA Sp. Z o.o., Gdańsk, P…
NCT00995878		The FIRSTT: Comparing MRgFUS(MR-guided Focused Ultrasound) Versus UAE (Uterine Artery Embolization)for Uterine Fibroids.	Completed	Symptomatic Uterine Leiomyomas|Fibroids|Uterine Fibroids|Myomas	Procedure: Focused ultrasound (MRgFUS)|Procedure: Uterine artery embolization (UAE)	Symptomatic outcomes measured by validated instruments|Adverse events following treatment|Biologic predictors of outcome	Mayo Clinic|Eunice Kennedy Shriver National Institute of Child Health and Human Development (NICHD)	25 Years and older (Adult, Older Adult)	Phase 4	56	Interventional	Allocation: Randomized|Intervention Model: Parallel Assignment|Masking: None (Open Label)|Primary Purpose: Treatment	29-Apr-10	17-Dec	University of California, San Francisco, San Francisco, California, United States|Mayo Clinic, Rochester, Minnesota, United States|Duke University Health System, Durham, North Carolina, United States
NCT04030182		Vitamin D Deficit in Women With Uterine Fibroids	Completed	Leiomyoma|Vitamin D Deficiency|Fibroid Uterus	Diagnostic Test: Level of Vitamin D	appointment for intervention	Instituto Mexicano del Seguro Social	18 Years to 50 Years (Adult)		127	Observational	Observational Model: Case-Only|Time Perspective: Cross-Sectional	1-Dec-19	9-Oct-21	Centro Médico Nacional de Occidente, Hospital de Gineco-Obstetricia, Guadalajara, Jalisco, Mexico|Hospital General Regional No. 45, Guadalajara, Jalisco, Mexico
NCT04819633		Evaluating Serum Sestrin in Leiomyoma Patients	Completed	Uterine Leiomyoma	Other: Determination of serum sestrin levels	Evaluating the role of autophagia in the development of leiomyomas by evaluating the serum sestrin levels.	Sisli Hamidiye Etfal Training and Research Hospital	18 Years to 45 Years (Adult)		61	Observational	Observational Model: Case-Control|Time Perspective: Prospective	1-Jan-21	1-Apr-21	Sisli Hamidiye Etfal Training and Research Hospital, Istanbul, Turkey
NCT00731341		Hysteroscopic Cryomyolysis for the Treatment of Submucosal Leiomyomata	Completed	Uterine Fibroids|Leiomyoma|Menorrhagia	Procedure: Cryoablation for the treatment of uterine fibroids	Number of Adverse Events|Hysteroscopic Cryoablation Related Pain Will be Measured by Self Reported Pain Severity Visual Analogue Scale (VAS) Completed by the Patient|Time (in Days) to Return to Normal Activity|Number of Participants Discharged on Day of Cryoablation Procedure.|Evaluation of Length of an Average Cryoablation Procedure|Physician's Satisfaction From the Ease and Convenience of the C…	Boston Scientific Corporation	30 Years to 50 Years (Adult)	Not Applicable	3	Interventional	Allocation: N/A|Intervention Model: Single Group Assignment|Masking: None (Open Label)|Primary Purpose: Treatment	8-Jul	9-Feb	St.Lucas Andreas Ziekenhuis, Amsterdam, Netherlands
NCT01092988		A Clinical Study to Evaluate Safety of the ExAblate 2100 UF V2 System in the Treatment of Symptomatic Uterine Fibroids	Completed	Uterine Fibroids|Bleeding|Pain	Device: Exablate 2100	Safety|Initial Efficacy	InSightec	18 Years and older (Adult, Older Adult)	Not Applicable	40	Interventional	Allocation: Non-Randomized|Intervention Model: Single Group Assignment|Masking: None (Open Label)|Primary Purpose: Treatment	10-Mar	12-Feb	Radiopharmaceutiques hopital Bretonneau, Tours, France|Sheba MC, Ramat Gan, Israel|Research Centre of Obstetric / Gynaecology & Perinatology, Moscow, Russian Federation|St. Mary's Hospital, London, United Kingdom
NCT00332033		Development of a Non-Invasive Treatment for Uterine Leiomyoma (Fibroids)	Completed	Uterine Leiomyoma|Fibroids	Drug: Pirfenidone		Eunice Kennedy Shriver National Institute of Child Health and Human Development (NICHD)|National Institutes of Health Clinical Center (CC)	35 Years to 50 Years (Adult)	Phase 2	32	Interventional	Primary Purpose: Treatment	25-May-06	16-Feb-07	National Institutes of Health Clinical Center, 9000 Rockville Pike, Bethesda, Maryland, United States
NCT03847077	PETAL	Trial of a Patient Education Tool For Leiomyoma	Completed	Uterine Leiomyoma	Behavioral: iPad counseling|Behavioral: Standard Counseling	Change in patient knowledge scores|Patient satisfaction post-counseling|Patient anxiety pre-couseling|Patient anxiety post-couseling	Loyola University	18 Years to 60 Years (Adult)	Not Applicable	72	Interventional	Allocation: Randomized|Intervention Model: Parallel Assignment|Masking: None (Open Label)|Primary Purpose: Treatment	21-Oct-15	31-Oct-18
NCT02889848		Safety and Tolerability of Collagenase Clostridium Histolyticum (EN3835) to Treat Uterine Leiomyoma (Fibroids)	Completed	Fibroids, Uterine|Leiomyoma	Other: Saline|Drug: EN3835	Number of participants with treatment-related adverse events following a single injection of EN3835 into a fibroid|Change in symptoms of pain and bleeding and quality of life|Reduction in size of treated fibroids- Group 2|Increased rate of apoptosis of treated fibroids -Group 2|Reduction in collagen content of treated fibroids-Group 2|Reduction in stiffness of treated fibroid-Group 2	Advance Biofactures Corporation	35 Years to 50 Years (Adult)	Phase 1	15	Interventional	Allocation: Non-Randomized|Intervention Model: Parallel Assignment|Masking: None (Open Label)|Primary Purpose: Treatment	27-Oct-16	15-Nov-18	Johns Hopkins Hospital, Baltimore, Maryland, United States
NCT03328260		High Intensity Focused Ultrasound in Uterine Myoma	Completed	Uterine Leiomyoma	Device: HIFU	Non perfused volume	Seoul National University Hospital|ALPINION Medical Systems	19 Years and older (Adult, Older Adult)	Not Applicable	34	Interventional	Allocation: N/A|Intervention Model: Single Group Assignment|Masking: None (Open Label)|Primary Purpose: Treatment	12-Dec-17	30-Jun-19	Seoul National University Bundang Hospital, Seongnam Si, Gyenggi DO, Korea, Republic of
NCT03317795		Treatment of Heavy Menstrual Bleeding in Women With Uterine Fibroids	Completed	Heavy Menstrual Bleeding|Menorrhagia|Uterine Fibroids	Drug: Levonorgestrel IUS|Drug: Tranexamic Acid	Change in Self-Reported Menorrhagia Scores|Number of Participants to Complete Study|Change in Pain Score|Change in Quality of Life|Change in Quality of Life, as Measured by the Uterine Fibroid Symptom and Health-Related Quality of Life Questionnaire (UFS-QOL)|Change in Symptoms, as Measured by the Uterine Fibroid Symptom and Health-Related Quality of Life Questionnaire (UFS-QOL)|Change in Fibroid…	Shannon K. Laughlin-Tommaso|Eunice Kennedy Shriver National Institute of Child Health and Human Development (NICHD)|Mayo Clinic	25 Years to 50 Years (Adult)	Phase 4	18	Interventional	Allocation: Randomized|Intervention Model: Parallel Assignment|Masking: None (Open Label)|Primary Purpose: Treatment	14-Nov-17	28-Dec-20	Mayo Clinic in Jacksonville, Florida, Jacksonville, Florida, United States|Mayo Clinic in Rochester, Minnesota, Rochester, Minnesota, United States	"Study Protocol and Statistical Analysis Plan", https://clinicaltrials.gov/ProvidedDocs/95/NCT03317795/Prot_SAP_000.pdf
NCT02410018		Safety and Effectiveness of OCL 503 in the Treatment of Women With Leiomyomata	Completed	Leiomyomata	Device: OCL 503 (uterine artery embolization)	Number of Participants With Serious Adverse Events|Change in Fibroid Perfusion From Baseline at 7 Days Post Treatment|Change in Fibroid Perfusion From Baseline at 28 Days Post Treatment of Women With Leiomyomata by UAE|Tissue Necrosis Assessed by Histology Graded Scale at 7 Days Post Treatment of Women With Leiomyomata by UAE|Inflammatory Response Assessed by Histology at 7 Days Post Treatment of…	IMBiotechnologies Ltd.	30 Years to 55 Years (Adult)	Not Applicable	3	Interventional	Allocation: Non-Randomized|Intervention Model: Single Group Assignment|Masking: None (Open Label)|Primary Purpose: Treatment	15-Apr	16-Jun	Albany Medical Center, Albany, New York, United States
NCT00133705		Trial of Mifepristone for Fibroids	Completed	Leiomyoma	Drug: Mifepristone|Drug: Inert Capsule	Uterine Volume	University of Rochester|Eunice Kennedy Shriver National Institute of Child Health and Human Development (NICHD)	18 Years and older (Adult, Older Adult)	Phase 3	70	Interventional	Allocation: Randomized|Intervention Model: Parallel Assignment|Masking: Triple (Participant, Investigator, Outcomes Assessor)|Primary Purpose: Treatment	3-Jul	10-Jun	University of Rochester School of Medicine & Dentistry, Rochester, New York, United States
NCT01936493		Biologic Predictors of Leiomyoma Treatment Outcomes	Completed	Uterine Leiomyomas|Fibroids|Uterine Fibroids|Myomas	Genetic: DNA analysis|Other: Hormonal analysis	Analyze environmental exposures and genetic predisposition among women exhibiting disease manifestations of uterine fibroids.	Elizabeth A. Stewart|Mayo Clinic	18 Years to 99 Years (Adult, Older Adult)		38	Observational	Observational Model: Case-Only|Time Perspective: Prospective	9-Aug	26-May-15	Mayo Clinic, Rochester, Minnesota, United States
NCT00910468		Robot-Assisted Laparoscopic Myomectomy Is an Improvement Over Laparotomy in Patients With a Limited Number of Fibroids	Completed	Fibroid Uterus	Procedure: Robot-assisted Laparoscopic myomectomy	Post-operative variables, including estimated blood loss, length of stay, days to a regular diet and febrile morbidity	Ascher-Walsh, Charles, M.D.	Child, Adult, Older Adult		150	Observational	Observational Model: Case-Control|Time Perspective: Retrospective	5-Jul	8-Jul	Mount SInai School of Medicine, New York, New York, United States
NCT02227316		Effectiveness of IV Acetaminophen and IV Ibuprofen in Reducing Post Procedural Pain in the UFE Procedure	Completed	Symptomatic Uterine Fibroids and Adenomyosis	Drug: IV Ibuprofen|Drug: IV Acetaminophen|Drug: Intravenous placebo/Intravenous placebo	Evaluation of Maximum Pain Intensity Change Over 24 Hours With the Addition of IV Acetaminophen and IV Ibuprofen|Evaluation of Mean Pain Intensity Over 24 Hours With the Addition of IV Acetaminophen and IV Ibuprofen|Mean Nausea Intensity|Opioid Consumption|Anti-Emetic Consumption|Maximum Nausea Intensity	University of California, Los Angeles|Sponsor Name Pending	21 Years to 60 Years (Adult)	Phase 4	40	Interventional	Allocation: Randomized|Intervention Model: Parallel Assignment|Masking: Double (Participant, Investigator)|Primary Purpose: Supportive Care	14-Aug	16-Sep	Ronald Reagan UCLA Medical Center, Los Angeles, California, United States|Santa Monica/UCLA Medical Center and Orthopaedic Hospital, Santa Monica, California, United States
NCT00755755	PEARLI	PGL4001 Versus Placebo in Uterine Myomas	Completed	Uterine Myomas	Drug: PGL4001 (ulipristal) and iron|Drug: PGL4001 matching placebo and iron	Co-primary Endpoint: Percentage of Subjects With Reduction in Uterine Bleeding Defined as a Pictorial Blood-loss Assessment Chart (PBAC) Score <75 at End-of-treatment Visit (Week 13)|Co-primary Endpoint: Percent Change in Total Myoma Volume Assessed by Magnetic Resonance Imaging (MRI) From Screening to End of Treatment Visit (Week 13 Visit)	PregLem SA	18 Years to 50 Years (Adult)	Phase 3	241	Interventional	Allocation: Randomized|Intervention Model: Parallel Assignment|Masking: Double (Participant, Investigator)|Primary Purpose: Treatment	8-Oct	10-Aug	Gynekologicko-porodnicka klinika FN Brno, Brno, Czech Republic|Mediva, Praha, Czech Republic|Gynekologicko-porodnicka klinika 1.LF UK a VFN, Praha, Czech Republic|Gynekologicko-porodnicka klinika UK 2.LF a FN, Praha, Czech Republic|Rethy-Pal Hospital-Clinic Bekescsaba, Department of Obstetrics and Gynecology, Bekescsaba, Hungary|Saint Stephen Hospital of Budapest,Department of Obstetrics, Gynecol…
NCT01468402		Predictive Factors of Pelvic Magnetic Resonance in the Response of Arterial Embolization of Uterine Leiomyoma	Completed	Exposure to Magnetic Field|Uterine Leiomyoma	Procedure: Magnetic Resonance Image	Leiomyoma reduction in patients who underwent uterine artery embolization	Hospital Israelita Albert Einstein|University of Sao Paulo	18 Years to 45 Years (Adult)		50	Observational	Observational Model: Cohort|Time Perspective: Prospective	8-Sep	9-Aug	Hospital Israelita Albert Einstein, São Paulo, SP, Brazil
NCT00839722	EFU	Fertility After Uterine Artery Embolisation for the Treatment of Leiomyomas	Completed	Leiomyomas|Fertility	Procedure: embolization	The main goal of this study is to evaluate spontaneous fertility after uterine embolization, in women between 18 and 40 years old|The functional outcome, the efficiency, complications and side-effects of UAE will be also reported especially on the reproduction function	Assistance Publique - Hôpitaux de Paris	18 Years to 40 Years (Adult)	Phase 2	16	Interventional	Allocation: N/A|Intervention Model: Single Group Assignment|Masking: None (Open Label)|Primary Purpose: Treatment	9-Feb	12-Jul	Hopital Poissy St Germain En Laye, Poissy, France
NCT02270255		Superior Hypogastric Nerve Block for Pain Control Post-uterine Fibroid Embolization	Completed	Leiomyoma	Procedure: Superior hypogastric nerve block|Drug: 0.75% Ropivacaine|Procedure: Subcutaneous injection|Drug: 1% Xylocaine	mg Equivalent Morphine Used Until Discharge From Recovery Room to Control Pain Level Below 4/10 (VAS)|Number of Patients With Serious Adverse Reactions From Superior Hypogastric Nerve Block	McGill University Health Centre/Research Institute of the McGill University Health Centre	Child, Adult, Older Adult	Phase 2	44	Interventional	Allocation: Randomized|Intervention Model: Parallel Assignment|Masking: Double (Participant, Care Provider)|Primary Purpose: Treatment	15-Apr	1-Nov-17	McGill University Health Centre - Royal Victoria Hospital, Montreal, Quebec, Canada	"Study Protocol and Statistical Analysis Plan", https://clinicaltrials.gov/ProvidedDocs/55/NCT02270255/Prot_SAP_000.pdf
NCT02472184		Optimal Order of Concurrent Office Hysteroscopy and Endometrial Biopsy	Completed	Uterine Fibroids|Vaginal Bleeding	Procedure: Office hysteroscopy|Procedure: Endometrial biopsy	Patient pain scores|Adequacy of endometrial sample|Duration of procedure|Visualization of endometrial cavity	University of South Florida	18 Years to 70 Years (Adult, Older Adult)	Not Applicable	78	Interventional	Allocation: Randomized|Intervention Model: Parallel Assignment|Masking: Single (Participant)|Primary Purpose: Supportive Care	15-Oct	17-Mar	University of South Florida College of Medicien Department of Obstetrics and Gynecology, Tampa, Florida, United States
NCT01563783	TRUST	Post Market TRUST Study	Completed	Uterine Fibroids	Procedure: Global Fibroid Ablation (GFA)|Procedure: Abdominal or Laparoscopic Myomectomy|Procedure: Uterine Artery Embolization (UAE)	Compare direct cost of GFA compared to those of myomectomy and UAE|Compare rates of acute and near-term serious complications to the acute and near-term treatment-related serious adverse events of pivotal study.|Assess the comparative safety of the three treatment alternatives|Assess factors that influence indirect costs of the three treatment alternatives|Assess UFS-QoL pre-treatment to post tre…	Acessa Health, Inc.	18 Years and older (Adult, Older Adult)	Not Applicable	84	Interventional	Allocation: Randomized|Intervention Model: Parallel Assignment|Masking: None (Open Label)|Primary Purpose: Treatment	12-Dec	22-Jun	University of Saskatchewan, Saskatoon City Hospital, Saskatoon, Saskatchewan, Canada
NCT01152112	HOME	HOME Study: Hysteroscopic Office Myomectomy Evaluation	Completed	Uterine Fibroids|Polyps	Device: Myomectomy	Percent Reduction in Target Pathology Volume|Percent of Subjects That Achieve 100% Removal of Target Pathology|Subject Self-reported Pain Score Occurring During the Treatment Procedure	Hologic, Inc.	18 Years to 55 Years (Adult)	Not Applicable	74	Interventional	Allocation: Randomized|Intervention Model: Parallel Assignment|Masking: None (Open Label)|Primary Purpose: Treatment	10-Jun	13-Jun	Phoenix Gynecology Consultants, Phoenix, Arizona, United States|Boulder Women's Clinic, Boulder, Colorado, United States|Women's Health Care Practice, Champaign, Illinois, United States|The Research Division for Integrated Health Services, Ann Arbor, Michigan, United States|Rubino OB/Gyn, West Orange, New Jersey, United States|Williams, Benavides, Marston, & Kaminski, Raleigh, North Carolina, Uni…
NCT00361036		Comparison Study in the Treatment of Uterine Fibroids Uterine Fibroid Embolization Using BeadBlock™ Embolic Agent	Completed	Leiomyoma|Leiomyomatosis|Uterine Neoplasms	Device: Uterine fibroid embolization BeadBlock™|Device: Uterine fibroid embolization Embosphere®	Change in fibroid devascularization as seen at contrast enhanced MRI performed several days after UAE and 3 months following the UAE between BeadBlock™ and Embosphere|Mean difference of change in fibroid devascularization CEMRI performed several days after UAE and 6 months following the UAE between BeadBlock™ and Embosphere.|assess the change from baseline in symptom severity (UFS-QOL)at 3, 6 and…	Worthington-Kirsch, Robert L., M.D.|Terumo Medical Corporation|Biocompatibles UK Ltd	30 Years to 50 Years (Adult)	Phase 1	44	Interventional	Allocation: Randomized|Intervention Model: Parallel Assignment|Masking: Triple (Participant, Care Provider, Investigator)|Primary Purpose: Treatment	6-Aug	10-Mar	Albany Medical Center, Albany, New York, United States|Image Guided Surgery Associates, Pottstown, Pennsylvania, United States
NCT04177693		Pharmacokinetics and Hepatic Safety of EGCG	Completed	Uterine Fibroids	Dietary Supplement: Epigallocatechin gallate (EGCG)|Drug: Clomiphene Citrate|Drug: Letrozole	Changes in Epigallocatechin Gallate (EGCG)|Changes in Epigallocatechin (EGC)|Changes in Epicatechin Gallate(ECG)|Changes in Total Bilirubin|Changes in ALT/SGPT|Changes in Alkaline Phosphatase|Changes in Estrogen (E2)|Changes in Endometrial Thickness|Change in Serum Folate Level Between MTHFR677-Wild Type (WT) Group and MTHFR677-Hetero Group|Change in Serum Folate Level Between MTHFR1298-Wild Type…	Yale University|Eunice Kennedy Shriver National Institute of Child Health and Human Development (NICHD)|University of Illinois at Chicago|Johns Hopkins University|University of Chicago	18 Years to 40 Years (Adult)	Phase 1	39	Interventional	Allocation: Randomized|Intervention Model: Parallel Assignment|Masking: None (Open Label)|Primary Purpose: Other	24-Nov-20	31-Jan-22	Johns Hopkins Medicine, Baltimore, Maryland, United States	"Study Protocol and Statistical Analysis Plan", https://clinicaltrials.gov/ProvidedDocs/93/NCT04177693/Prot_SAP_000.pdf
NCT02209545		Misoprostol for Reduction of Blood Loss During Fibroid Surgery	Completed	Fibroids	Drug: Misoprostol|Drug: Placebo	Estimated intra-operative blood loss|Duration of procedure|Length of inpatient hospitalization|Post-operative blood transfusion	Northwestern University	18 Years to 50 Years (Adult)	Phase 4	62	Interventional	Allocation: Randomized|Intervention Model: Parallel Assignment|Masking: Triple (Participant, Investigator, Outcomes Assessor)|Primary Purpose: Treatment	14-Oct	22-Jul	Northwestern University, Prentice Women's Hospital, Chicago, Illinois, United States
NCT00100191		Emmy Trial: Uterine Artery Embolization (UAE) Versus Hysterectomy for Uterine Fibroids	Completed	Menorrhagia|Leiomyoma|Uterine Neoplasms	Procedure: uterine artery embolization|Procedure: hysterectomy	The primary endpoint is the normalization of menorrhagia after a two-year follow-up period|Effect on complaints of pain and pressure|Technical failure|Complications|Quality of life issues|Uterine volume reduction|Effect on ovarian function|Cost-effectiveness	ZonMw: The Netherlands Organisation for Health Research and Development|Boston Scientific Corporation	18 Years and older (Adult, Older Adult)	Phase 3	120	Interventional	Allocation: Randomized|Intervention Model: Parallel Assignment|Masking: None (Open Label)|Primary Purpose: Treatment	2-Feb	6-Apr	Academic Medical Centre Amsterdam, Amsterdam, Netherlands|27 Other Participating Hospitals of Varying Sizes Throughout the Country, Amsterdam, Netherlands
NCT02371811		Use of v Care in Abdominal Hysterectomy	Completed	Uterine Fibroid	Device: uterine manipulator (v care)	Vaginal length|Bladder injury	Ain Shams Maternity Hospital	20 Years to 80 Years (Adult, Older Adult)	Not Applicable	60	Interventional	Allocation: Randomized|Intervention Model: Parallel Assignment|Masking: None (Open Label)|Primary Purpose: Treatment	16-Feb	17-Jul	Ain Shams Maternity Hospital, Cairo, Egypt
NCT00152269		Treatment of Uterine Fibroids With Asoprisnil(J867)	Completed	Leiomyoma|Menorrhagia|Metrorrhagia	Drug: Asoprisnil|Drug: Placebo	The percent of subjects who demonstrate a clinically meaningful improvement in bleeding and do not have surgical/invasive intervention.|Percent of subjects with clinically meaningful improvement in bleeding and who do not require surgical/invasive intervention.|Change from baseline in menstrual pictogram score.|Change from baseline in number of days with bleeding.|Change from baseline in hemoglob…	Abbott	18 Years and older (Adult, Older Adult)	Phase 3	475	Interventional	Allocation: Randomized|Intervention Model: Parallel Assignment|Masking: Triple (Participant, Investigator, Outcomes Assessor)|Primary Purpose: Treatment	2-Jul	5-Jan
NCT00156156		Study of Asoprisnil in the Treatment of Uterine Fibroids.	Completed	Fibroid Uterus|Leiomyoma|Menorrhagia|Metrorrhagia|Uterine Fibroids	Drug: Asoprisnil	Long-term Safety.|Change from baseline in the monthly bleeding score and the number of days with bleeding.|Change from baseline in hemoglobin, hematocrit, TIBC, ferritin and iron concentrations.|Percent change from baseline in volume of the largest fibroid.|Change from baseline in bloating, pelvic pressure, dysmenorrhea and urinary symptoms.|Change from baseline in total symptom severity score an…	Abbott	18 Years and older (Adult, Older Adult)	Phase 3	149	Interventional	Allocation: Non-Randomized|Intervention Model: Parallel Assignment|Masking: Single (Investigator)|Primary Purpose: Treatment	4-Nov	7-Feb
NCT00156195		Study to Evaluate the Safety of Asoprisnil in the Treatment of Uterine Fibroids	Completed	Leiomyoma|Menorrhagia|Metrorrhagia	Drug: Asoprisnil	The percent of subjects who demonstrate a clinically meaningful improvement in bleeding and do not require surgical/invasive intervention.|Change from baseline in menstrual pictogram bleeding score.|Change from baseline in the number of days with bleeding.|Change from baseline in hemoglobin concentration.|Percent change from baseline in the volume of the largest fibroid.|Change from baseline in b…	Abbott	18 Years and older (Adult, Older Adult)	Phase 3	523	Interventional	Allocation: Non-Randomized|Intervention Model: Parallel Assignment|Masking: Single (Investigator)|Primary Purpose: Treatment	3-Sep	7-Jan
NCT00152256		A Study to Evaluate of the Safety and Effectiveness of Asoprisnil in Treating Women With Uterine Fibroids	Completed	Fibroid Uterus|Leiomyoma|Menorrhagia|Metrorrhagia|Uterine Fibroids	Drug: Asoprisnil|Drug: Placebo	Cumulative percent of subjects achieving amenorrhea.|Change from baseline in total symptom severity score and the Uterine Fibroid Symptom-Quality of Life total score.|Change from baseline in menorrhagia, metrorrhagia, bloating, pelvic pressure, dysmenorrhea, pelvic pain and urinary symptoms.|Change from baseline in the Work Limitation Questionnaire Index.|Change from baseline in the two dimension…	Abbott	18 Years to 53 Years (Adult)	Phase 3	239	Interventional	Allocation: Randomized|Intervention Model: Parallel Assignment|Masking: Triple (Participant, Investigator, Outcomes Assessor)|Primary Purpose: Treatment	3-Sep	5-Feb
NCT00160381		A Study to Evaluate the Safety and Effectiveness of Asoprisnil in the Treatment of Uterine Fibroids	Completed	Leiomyoma|Menorrhagia|Metrorrhagia	Drug: Asoprisnil|Drug: Placebo	The percent of subjects who demonstrate a clinically meaningful improvement in bleeding and who do not require surgical/invasive intervention.|Percent of subjects with clinically meaningful improvement in bleeding and who do not require surgical/invasive intervention.|Change from baseline in menstrual pictogram score.|Change from baseline in number of days with bleeding.|Change from baseline in h…	Abbott	18 Years and older (Adult, Older Adult)	Phase 3	432	Interventional	Allocation: Randomized|Intervention Model: Parallel Assignment|Masking: Triple (Participant, Investigator, Outcomes Assessor)|Primary Purpose: Treatment	2-Sep	5-Jan
NCT01123603	LOTUS	Lower Urinary Tract Infection (UTI) Evaluation in Women With Uterine Leiomyomata	Completed	Urinary Tract Infection|Leiomyoma		To measure prevalence of lower urinary tract symptoms including urinary incontinence symptoms in patients who present for care for symptomatic leiomyomata.	The Cleveland Clinic	18 Years and older (Adult, Older Adult)		860	Observational	Observational Model: Case-Control|Time Perspective: Prospective	10-May	14-Jun	Cleveland Clinic, Cleveland, Ohio, United States
NCT02829333		The Effect of Anesthetic Technique on VEGF-C and PGE2	Completed	Uterine Leiomyomas	Other: general anesthesia and patient controlled intravenous analgesia|Other: spinal anesthesia and continuous postoperative epidural analgesia	Change of vascular endothelial growth factor C before anesthesia and at 48 hours after surgery|Change of prostaglandin E2 before anesthesia and at 48 hours after surgery|Visual analog scale (VAS) pain scores	General Hospital of Ningxia Medical University	18 Years to 65 Years (Adult, Older Adult)	Not Applicable	44	Interventional	Allocation: Randomized|Intervention Model: Parallel Assignment|Masking: Single (Participant)|Primary Purpose: Prevention	15-May	16-Apr
NCT00628901		A Prospective Study Comparing Contour SE™ Microspheres to Embosphere® Microspheres for Treating Symptomatic Uterine Fibroids With Uterine Fibroid Embolization (UFE)	Completed	Leiomyoma|Uterine Fibroids|Uterine Neoplasms|Menorrhagia|Leiomyomatosis	Procedure: Uterine Fibroid Embolization (UFE)|Device: Contour SE™ Microspheres|Device: Embosphere® Microspheres	Number of Participants With Fibroid Devascularization Measured by Contrast Enhanced Magnetic Resonance Imaging (MRI)|Visual Analog Scale (VAS) Maximum Level of Nausea|Visual Analog Scale (VAS) Maximum Level of Pain|Fluoroscopy Time|Procedure Time|Any Adverse Events That the Participant Experienced|Uterine Fibroid Symptom Quality of Life Questionaire (UFS-QOL) Score|Health Related Quality of Life …	Boston Scientific Corporation	18 Years and older (Adult, Older Adult)	Phase 4	60	Interventional	Allocation: Randomized|Intervention Model: Parallel Assignment|Masking: Single (Participant)|Primary Purpose: Treatment	6-Jan	11-Jan	Hospital of the University of Pennsylvania, Philadelphia, Pennsylvania, United States
NCT03420248		Comparison of Pain of Two Different Methods in Uterine Artery Embolization	Completed	Leiomyoma	Device: Non-spherical polyvinyl alcohol particle or Tris-acryl gelatin microsphere	Pain intensity by numerical rating scale|C-reactive protein|White blood cell count|Neutrophil percentage|Neutrophil-to-lymphocyte ratio|Platelet-to-lymphocyte ratio|Mean platelet volume|Sucessful rate at 3 month after UAE measured by MRI	Severance Hospital	20 Years to 60 Years (Adult)	Not Applicable	54	Interventional	Allocation: Randomized|Intervention Model: Parallel Assignment|Masking: Quadruple (Participant, Care Provider, Investigator, Outcomes Assessor)|Primary Purpose: Prevention	19-Apr-18	8-May-19	Sesverance Hospital, Yonsei University College of Medicine, Seoul, Korea, Republic of
NCT00156208		Safety of Treatment of Uterine Fibroids With Asoprisnil	Completed	Fibroid Uterus|Leiomyoma|Menorrhagia|Metrorrhagia|Uterine Fibroids	Drug: Asoprisnil	Long Term Safety|Cumulative and incremental amenorrhea rates.|Change from baseline in total symptom severity score and the Uterine Fibroid Symptoms-Quality of Life total score.|Change from baseline in menorrhagia, metrorrhagia, bloating, pelvic pressure, dysmenorrhea, pelvic pain and urinary symptoms.|Change from baseline in Uterine Fibroid Impact Questionnaire.|Change from baseline in the Work L…	Abbott	18 Years and older (Adult, Older Adult)	Phase 3	166	Interventional	Allocation: Non-Randomized|Intervention Model: Parallel Assignment|Masking: Single (Investigator)|Primary Purpose: Treatment	4-Apr	6-Dec
NCT02147158		A Study of the Efficacy and Safety of Ulipristal Acetate Intermittent Treatment for Abnormal Uterine Bleeding Associated With Leiomyomas	Completed	Leiomyoma|Uterine Hemorrhage	Drug: Ulipristal acetate (UPA)|Drug: Placebo	Percentage of Participants With Absence of Bleeding During the Last 35 Consecutive Days on Treatment in Treatment Course 1|Time to Absence of Bleeding on Treatment During Treatment Course 1|Percentage of Participants With Absence of Bleeding From Day 11 Through the End of Treatment Course 1|Percentage of Participants With Absence of Bleeding During the Last 35 Consecutive Days on Treatment in Tre…	Allergan	18 Years to 50 Years (Adult)	Phase 3	432	Interventional	Allocation: Randomized|Intervention Model: Crossover Assignment|Masking: Quadruple (Participant, Care Provider, Investigator, Outcomes Assessor)|Primary Purpose: Treatment	29-Jan-14	24-Nov-16	Watson Investigational Site 138, Mesa, Arizona, United States|Watson Investigational Site 147, Phoenix, Arizona, United States|Watson Investigational Site 106, Scottsdale, Arizona, United States|Watson Investigational Site 124, Tucson, Arizona, United States|Watson Investigational Site 155, Little Rock, Arkansas, United States|Watson Investigational Site 155, Encino, California, United States|Wat…
NCT02147197		A Study of the Efficacy and Safety of a 3-month Treatment Course of Ulipristal Acetate for the Treatment of Abnormal Uterine Bleeding Associated With Leiomyomas	Completed	Leiomyoma|Uterine Hemorrhage	Drug: Ulipristal acetate (UPA)|Drug: Placebo	Percentage of Participants With Absence of Bleeding During the Last 35 Consecutive Days on Treatment|Time to Absence of Bleeding on Treatment|Percentage of Participants With Absence of Bleeding From Day 11 Through the End of Treatment|Change From Baseline in Uterine Fibroid Symptom and Health-Related Quality of Life Questionnaire (UFS-QOL) Revised Activities Subscale Score at the End of Treatment…	Allergan	18 Years to 50 Years (Adult)	Phase 3	157	Interventional	Allocation: Randomized|Intervention Model: Parallel Assignment|Masking: Quadruple (Participant, Care Provider, Investigator, Outcomes Assessor)|Primary Purpose: Treatment	31-Mar-14	29-Mar-16	Watson Investigational Site 125, Tucson, Arizona, United States|Watson Investigational Site 102, San Diego, California, United States|Watson Investigational Site 112, Denver, Colorado, United States|Watson Investigational Site 115, Lakewood, Colorado, United States|Watson Investigational Site 116, Milford, Connecticut, United States|Watson Investigational Site 114, Washington, District of Columbi…
NCT01715597		Study on the Effect of Intravenous Ascorbic Acid on Intraoperative Blood Loss in Women With Uterine Myoma	Completed	Uterine Leiomyoma	Drug: ascorbic acid|Drug: Normal saline	blood loss	Seoul National University Hospital	Child, Adult, Older Adult	Phase 3	50	Interventional	Allocation: Randomized|Intervention Model: Parallel Assignment|Masking: Quadruple (Participant, Care Provider, Investigator, Outcomes Assessor)|Primary Purpose: Treatment	12-Dec	17-Oct	Seoul National University Bundang Hospital, Gyeongg-ido, Korea, Republic of
NCT03349190	NACRE	Impact of Esmya on Fertility to Infertile Women With Fibroids Managed With Assisted Reproduction Techniques	Completed	Infertility, Female|Fibroid Uterus	Drug: ULIPRISTAL ACETATE	Clinical pregnancy|Spontaneous pregnancy|Live birth / miscarriage|Fibroids size|Surgery rate|Surgery description|Description of ulipristal acetate prescription|Safety impact on ulipristal acetate administration|Ulipristal acetate safety analysis in infertile women with fibroids	ASSOCIATION POUR LE DEVELOPPEMENT EN FECONDATION IN VITRO|Gedeon Richter Plc.	18 Years to 43 Years (Adult)		127	Observational	Observational Model: Cohort|Time Perspective: Retrospective	29-Dec-17	8-Jan-19	Chu Angers, Angers, France|Chu Besancon, Besançon, France|Chu Pellegrin, Bordeaux, France|Polyclinique Jean Villar, Bruges, France|Centre Hospitalier Intercommunal Creteil, Créteil, France|Chu Dijon, Dijon, France|Clinique Val D'Ouest, Ecully, France|Chru Lille, Lille, France|Cpma Marseille, Marseille, France|Imr Rocca, Marseille, France|Chevalier, Montpellier, France|POUGET, Montpellier, France|…
NCT00971620		Randomized Pilot Study for the Treatment of Cutaneous Leiomyomas With Botulinum Toxin	Completed	Cutaneous Leiomyomas|Hereditary Leiomyomatosis and Renal Cell Cancer	Biological: Botulinum toxin type A|Other: Placebo	Change in Worst Lesional Pain in the Past Week Based on Brief Pain Inventory|Median Change in Average Pain Between Two Arms|Number of Participants With Adverse Events|Visual Analog Scale (VAS) of Patient Perceived Pain at Leiomyoma Site Prior to Ice Provocation at Week 0 vs. Week 4|Comparison of Change in Skin Related Quality of Life by Total Dermatology Life Quality Index (DLQI) at Week 0 vs. We…	National Cancer Institute (NCI)|National Institutes of Health Clinical Center (CC)	18 Years and older (Adult, Older Adult)	Phase 2	18	Interventional	Allocation: Randomized|Intervention Model: Single Group Assignment|Masking: Double (Participant, Investigator)|Primary Purpose: Treatment	17-Nov-08	12-Oct-16	National Institutes of Health Clinical Center, 9000 Rockville Pike, Bethesda, Maryland, United States
NCT02997787		New Inflammation Markers for Distinguishing Uterine Adenomyosis and Leiomyoma	Completed	Adenomyosis|Leiomyoma|Inflammation		Measured serum inflammatory markers among groups by complete blood count	Kayseri Education and Research Hospital	35 Years to 60 Years (Adult)		60	Observational	Observational Model: Case-Control|Time Perspective: Retrospective	16-Jan	16-Nov
NCT05604001		In-office Hysteroscopic Laser Ablation for Symptomatic Submucous Uterine Fibroids	Completed	Laser Hysteroscopic Ablation of Submucous Myoma	Device: hysteroscopic ablation of submucous uterine fibroid using diode laser	Bleeding|fibroid volume reduction|changes on the myoma vascularity	Ariel University	18 Years to 50 Years (Adult)	Not Applicable	20	Interventional	Allocation: N/A|Intervention Model: Single Group Assignment|Masking: None (Open Label)|Primary Purpose: Treatment	1-Jan-18	30-Dec-19	Parc de Salut Mar, Barcelona, Spain
NCT01750008	LUSTOR	Laparoscopic Uterine Sparing Techniques Outcomes and Reinterventions	Completed	Uterine Fibroids|Myomas	Procedure: Global Fibroid Ablation|Procedure: Myomectomy	Compare the mean time of hospitalization following laparoscopic treatment of fibroids by myomectomy or GFA|Compare and contrast post-treatment readmission and reintervention rate|Compare and Contrast peri and post procedural safety including procedural blood loss and complications|Compare and contrast recovery rate|Compare and Contrast post-treatment changes in fibroid symptom severity.|Compare a…	Acessa Health, Inc.	18 Years to 55 Years (Adult)	Not Applicable	51	Interventional	Allocation: Randomized|Intervention Model: Parallel Assignment|Masking: Single (Outcomes Assessor)|Primary Purpose: Treatment	12-Nov	18-Jun	Tubingen University Hospital, Tubingen, Germany
NCT00427544		Study of the Safety, Tolerability, and PK of PRA-027 Administered to Women of Nonchildbearing Potential	Completed	Fibroid	Drug: PRA-027	The primary outcome of this study is to asess the safety and tolerability of ascending single oral doses of PRA-027 in healthy women of nonchildbearing potential.	Wyeth is now a wholly owned subsidiary of Pfizer	18 Years to 60 Years (Adult)	Phase 1		Interventional	Allocation: Randomized|Intervention Model: Parallel Assignment|Masking: Single|Primary Purpose: Treatment	7-Feb	7-Aug	Miami, Florida, United States
NCT02228174	SONATA	Sonography Guided Transcervical Ablation of Uterine Fibroids	Completed	Menorrhagia	Device: Intrauterine Ultrasound-Guided Radiofreq. Ablation System	Percentage of Subjects With ≥ 50% Reduction in Menstrual Blood Loss as Assessed by Pictorial Blood Loss Assessment Chart (PBAC)|Percentage of Subjects Without Surgical Re-intervention for Heavy Menstrual Bleeding Due to Treatment Failure|Safety - Percentage of Subjects With Adverse Device Effects (Serious or Non-serious)|Percentage Change in Total and Perfused Mean Maximal Fibroid Volumes at 12 M…	Gynesonics	25 Years to 50 Years (Adult)	Not Applicable	147	Interventional	Allocation: N/A|Intervention Model: Single Group Assignment|Masking: None (Open Label)|Primary Purpose: Treatment	14-Oct	19-Nov	Kelly H. Roy M.D. P.C., Phoenix, Arizona, United States|Advanced Women's Health Institute, Denver, Colorado, United States|Christiana Care Health Services, Inc., Newark, Delaware, United States|George Washington University Hospital, Washington, District of Columbia, United States|KO Clinical Research, LLC, Fort Lauderdale, Florida, United States|Visions Clinical Research, Wellington, Florida, Uni…	"Study Protocol", https://clinicaltrials.gov/ProvidedDocs/74/NCT02228174/Prot_000.pdf|"Statistical Analysis Plan", https://clinicaltrials.gov/ProvidedDocs/74/NCT02228174/SAP_001.pdf
NCT01369758		MyoSure Hysteroscopic Tissue Removal System Registry Study	Completed	Uterine Fibroids|Polyps	Device: MyoSure Tissue Removal System	Procedure Efficacy|Percentage of Subjects That Achieve 100% Removal of Target Pathology	Hologic, Inc.	18 Years to 65 Years (Adult, Older Adult)	Not Applicable	290	Interventional	Allocation: N/A|Intervention Model: Single Group Assignment|Masking: None (Open Label)|Primary Purpose: Treatment	10-Nov	13-May	Hologic, Inc., Marlborough, Massachusetts, United States
NCT02392585		Single or Triple Uterine Tourniquet at Myomectomy	Completed	Uterine Myoma	Procedure: Single tourniquet|Procedure: Triple tourniquet	Estimated blood loss at the end of myomectomy|The amount of transfusions|A change in hemoglobin|Volume in drains|Peri-operative complications|Total operation time|Tourniquet time	Ragıp Atakan Al|Ataturk University	18 Years to 48 Years (Adult)	Not Applicable	60	Interventional	Allocation: Randomized|Intervention Model: Parallel Assignment|Masking: None (Open Label)|Primary Purpose: Treatment	15-Mar	17-May	Atatürk Üniversitesi Araştırma Hastanesi, Erzurum, Turkey
NCT04576039		Ultrasonographic Appearance of the Endometrium After Ulipristalacetate Use and Endometrial Changes	Completed	Uterine Fibroid|Endometrial Cyst	Diagnostic Test: saline infusion sonography	ultrasonographic morphology of the endometrium at saline infusion sonography|diagnostic ability to exclude intrauterine pathology	Universitair Ziekenhuis Brussel	18 Years to 50 Years (Adult)	Not Applicable	10	Interventional	Allocation: N/A|Intervention Model: Single Group Assignment|Masking: None (Open Label)|Primary Purpose: Diagnostic	1-Jan-19	30-Sep-20	Universitair Ziekenhuis UZBrussel, Jette, Brussels, Belgium
NCT00979342		Comparative Sedation Study of the MyoSure Hysteroscopic Tissue Removal System	Completed	Uterine Fibroids|Polyps	Device: Hysteroscopic Morcellator	Subject tolerance of procedure-related pain rated on an 11 point scale (0-10)|Subject assessment of most severe post-procedural pain rated on an 11 point scale|Subject assessment of most severe pain experienced during 48 hours post procedure, rated on an 11 point scale	Hologic, Inc.	18 Years to 65 Years (Adult, Older Adult)	Not Applicable	40	Interventional	Allocation: Randomized|Intervention Model: Parallel Assignment|Masking: None (Open Label)|Primary Purpose: Treatment	9-Nov	10-Jul	Phoenix Gynecology Consultants, Phoenix, Arizona, United States|Florida Woman Care, Boca Raton, Florida, United States|Wayne State University, Detroit, Michigan, United States|Minnesota Gynecology and Surgery, Edina, Minnesota, United States|Carolina Women's Research and Wellness Center, Durham, North Carolina, United States
NCT01873378		GnRH Agonist Pretreatment in Hysteroscopic Myomectomy	Completed	Uterine Myoma	Drug: Triptorelin 3.75 mg	To assess if the GnRHa administration before cold loop hysteroscopic myomectomy contributes to accomplish the treatment in only one surgical procedure.|Minutes (surgical procedure time), milliliters (fluid absorption during the procedure).	Azienda Ospedaliera S. Maria della Misericordia	18 Years to 55 Years (Adult)	Not Applicable	84	Interventional	Allocation: Randomized|Intervention Model: Parallel Assignment|Masking: Single (Investigator)|Primary Purpose: Treatment	13-Jan	15-Aug	Arbor Vitae Endoscopic Centre, Rome, Italy
NCT03270605		Myomectomy During CS: A Retrospective Cohort Study	Completed	Cesarean Section|Uterine Fibroid	Procedure: Myomectomy	Deficit in hemoglobin level|Operative time|Postoperative hospital stay period	Mansoura University	18 Years to 41 Years (Adult)		178	Observational	Observational Model: Cohort|Time Perspective: Retrospective	1-Jan-15	31-Dec-19
NCT02638688		Measurement of Fibroid Volume and 2D, 3D US	Completed	Gynecology	Other: ultrasound	measuring fibroid volumes	Zagazig University	22 Years to 50 Years (Adult)		3	Observational	Observational Model: Case-Only|Time Perspective: Cross-Sectional	12-Sep	15-Jun
NCT00485355		Study Comparing Conventional vs. Robotic-assisted Laparoscopic Hysterectomy	Completed	Uterine Fibroids, Menorrhagia, Endometriosis	Procedure: conventional laparoscopic hysterectomy|Procedure: robotic assisted laparoscopic hysterectomy	Operative time from incision to either closure or, in the case of concomitant prolapse or incontinence procedures, the completion of the hysterectomy portion of the case, i.e. closure of vaginal cuff and achievement of hemostasis from the hysterectomy.|Peri-operative complications; comparison of costs; qualify of life issues; post-operative pain and narcotic use; return to normal activity	The Cleveland Clinic	18 Years and older (Adult, Older Adult)	Not Applicable	27	Interventional	Allocation: Randomized|Intervention Model: Parallel Assignment|Masking: Double (Participant, Outcomes Assessor)|Primary Purpose: Treatment	7-Jun	12-Dec	Cleveland Clinic, Cleveland, Ohio, United States
NCT04279626		Surgical Outcome of Two-port Laparoscopic Myomectomy	Completed	Uterine Myoma	Procedure: LETS-M	Operation time	National Taiwan University Hospital	20 Years to 55 Years (Adult)		204	Observational	Observational Model: Cohort|Time Perspective: Retrospective	21-Jan-15	23-Sep-19	National Taiwan University Hospital, Taipei, Taiwan
NCT04736095		3 Dimensional Ultrasound in Comparison to Hysteroscopy in Myomas	Completed	Fibroid	Diagnostic Test: 3D Ultrasound|Diagnostic Test: Hysteroscopy	The accuracy of 3D ultrasound in doiagnosis of submucous myomas in comparison to hysteroscopy	Aljazeera Hospital|Cairo University	20 Years to 60 Years (Adult)		50	Observational	Observational Model: Other|Time Perspective: Prospective	7-Feb-21	17-May-21	Algazeerah, Giza, Egypt|Aljazeera( Al Gazeera) hospital, Giza, Egypt
NCT02086435	IEME	Intracorporeal Versus Extracorporeal Morcellation: Clinical Efficacy and Safety Outcomes	Completed	Uterine Myoma	Procedure: Extracorporeal morcellation|Procedure: Intracorporeal morcellation	Operative time|Total operative time|Handling of morcellation|Blood loss|Postoperative hospital stay|Postoperative pain|Rate of complications	University Magna Graecia	18 Years to 40 Years (Adult)	Not Applicable	93	Interventional	Allocation: Randomized|Intervention Model: Parallel Assignment|Masking: None (Open Label)|Primary Purpose: Prevention	14-Mar	15-Apr	Chair of Obstetrics and Gynecology - University division - UMG, Catanzaro, CZ, Italy
NCT01984632		Barbed Suture in Single-port Laparoscopic Myomectomy	Completed	Uterine Myoma	Procedure: Single-port laparoscopic myomectomy|Procedure: Multi-port laparoscopic myomectomy	Suturing time|Cosmetic satisfaction	CHA University	18 Years to 55 Years (Adult)	Phase 3	80	Interventional	Allocation: Randomized|Intervention Model: Parallel Assignment|Masking: None (Open Label)|Primary Purpose: Treatment	13-Nov	14-Dec	National Health Insurance Service Ilsan Hospital, Goyang, Korea, Republic of|CHA Gangnam Medical Center, Seoul, Korea, Republic of|Kangbuk Samsung Hospital, Seoul, Korea, Republic of|Samsung Medical Center, Seoul, Korea, Republic of
NCT00341848		Postpartum Uterine Regression	Completed	Uterine Leiomyoma		Monitor fibroids	National Institute of Environmental Health Sciences (NIEHS)|National Institutes of Health Clinical Center (CC)	18 Years to 45 Years (Adult)		374	Observational	Observational Model: Case-Only|Time Perspective: Prospective	6-Dec-01	13-Jun-19	NIEHS, Research Triangle Park, Research Triangle Park, North Carolina, United States
NCT03411980		Pharmacokinetics and Safety of Vilaprisan in Renal Impairment	Completed	Uterine Fibroids|Endometriosis	Drug: Vilaprisan (BAY1002670)	Area under the concentration versus time curve from zero to infinity after single (first) dose (AUC) of BAY1002670|Maximum observed drug concentration in measured matrix after single dose administration (Cmax) of BAY1002670|Number of participants with adverse events|AUC|unbound AUC (AUCu)|Cmax|Unbound Cmax (Cmax,u)|Apparent oral clearance (CL/F)|Unbound CL/F (CLu/F)|Half-life associated with the …	Bayer	18 Years to 79 Years (Adult, Older Adult)	Phase 1	26	Interventional	Allocation: Non-Randomized|Intervention Model: Parallel Assignment|Masking: None (Open Label)|Primary Purpose: Other	2-Feb-18	6-Feb-19	Clinical Pharmacology of Miami, Inc., Miami, Florida, United States|Orlando Clinical Research Center, Orlando, Florida, United States
NCT00354471		Uterine Artery Embolization for Symptomatic Fibroids	Completed	Uterine Fibroids|Menorrhagia|Adenomyosis	Procedure: Uterine Artery Embolization		University of Manitoba	18 Years to 60 Years (Adult)			Observational	Time Perspective: Prospective			Health Sciences Centre, Winnipeg, Manitoba, Canada
NCT01861015		Vasopressin Versus Epinephrine in Myomectomy	Completed	Uterine Myomas	Drug: Epinephrine|Drug: Vasopressin	Operative blood loss	CHA University	18 Years to 75 Years (Adult, Older Adult)	Phase 3	60	Interventional	Allocation: Randomized|Intervention Model: Parallel Assignment|Masking: Triple (Participant, Investigator, Outcomes Assessor)|Primary Purpose: Treatment	13-May	14-Mar	CHA Gangnam Medical Center, Seoul, Korea, Republic of
NCT01542658		Comparison of Robot-assisted Laparoscopic Myomectomy With Traditional Laparoscopic Myomectomy	Completed	Uterine Myoma		amount of postoperation abdominal drainage|operation time|blood loss	Far Eastern Memorial Hospital	20 Years and older (Adult, Older Adult)		42	Observational	Observational Model: Case-Control|Time Perspective: Retrospective	12-Feb	12-Feb	Department of Obstetrics and Gynecology, Far-Eastern Memorial Hospital, Banqiao, New Taipei, Taiwan
NCT03092999		Effect of Hepatic Impairment on the Pharmacokinetics, Safety and Tolerability of BAY1002670 (Vilaprisan)	Completed	Leiomyoma	Drug: Vilaprisan (BAY1002670)	Area under the concentration vs. time curve in plasma from zero to infinity (AUCu) (unbound)|Maximum observed (unbound) drug concentration (Cmax,u)|Frequency of Treatment Emergent Adverse Events|Severity of Treatment Emergent Adverse Events|Changes in blood laboratory parameters|Changes in urine laboratory parameters|Changes in Vital Signs|Changes in Electrocardiogram (ECG)	Bayer	18 Years to 79 Years (Adult, Older Adult)	Phase 1	36	Interventional	Allocation: Non-Randomized|Intervention Model: Parallel Assignment|Masking: None (Open Label)|Primary Purpose: Other	28-Mar-17	17-Jul-17	CRS Clinical-Research-Services Kiel GmbH, Kiel, Schleswig-Holstein, Germany|Universitätsklinikum Schleswig-Holstein / AÖR, Lübeck, Germany
NCT02777203		Power Morcellation Systems for Laparoscopic Hysterectomy and Myomectomy	Completed	Leiomyoma	Device: EcoSac 400 ECO-T	Egg albumin leakage|Morcellation time	Charles Miller|Espiner Medical LTD|Advocate Health Care	18 Years and older (Adult, Older Adult)	Not Applicable	60	Interventional	Allocation: N/A|Intervention Model: Single Group Assignment|Masking: None (Open Label)|Primary Purpose: Prevention	16-May	30-Jun-19	Advocate Lutheran General Hospital, Park Ridge, Illinois, United States
NCT02166411		Laparoscopic Myomectomy Using Barbed or Conventional Sutures	Completed	Fibroid	Procedure: myomectomy using barbed sutures|Procedure: myomectomy using conventional sutures	Operative time|Suturing time of myoma bed	Cairo University	18 Years to 55 Years (Adult)	Phase 2	92	Interventional	Allocation: Randomized|Intervention Model: Parallel Assignment|Masking: None (Open Label)|Primary Purpose: Treatment	14-Jan	20-Jan	Obstetrics &Gynecology Department , Faculty of medicine ,Cairo university, Cairo, Egypt
NCT03972917		Observation of Long-term Effects on Endometrium and Uterine Fibroids in Women With Ulipristal Acetate Therapy	Completed	Myoma|Uterine Bleeding, Dysfunctional|Uterine Bleeding Heavy|Dysmenorrhea|Endometrium Hyperplasia	Diagnostic Test: Transvaginal ultrasonographic examination	Dysmenhorrea (VAS score)|Endometrial thickess (mm)|Myoma's diameter (mm)|Live birth rate (LBR)	University of Campania "Luigi Vanvitelli"	18 Years to 45 Years (Adult)		89	Observational	Observational Model: Cohort|Time Perspective: Prospective	1-Nov-18	21-Sep-21	Department of Woman, Child and General and Specialized Surgery, University of Campania "Luigi Vanvitelli", Naples, Italy
NCT01530802		Temporary Clipping of the Uterine Arteries During Laparoscopic Myomectomy	Completed	Leiomyoma|Laparoscopic Myomectomy	Procedure: clipping of uterine arteries during laparoscopic myomectomy	Blood loss during laparoscopic myomectomy|Patency of uterine artery after laparoscopic clipping	Charite University, Berlin, Germany	18 Years to 50 Years (Adult)	Not Applicable	166	Interventional	Allocation: Randomized|Intervention Model: Parallel Assignment|Masking: Single (Participant)	7-Jan	9-Dec	Charite University Hospital, Berlin, Germany|Bernd Holthaus, Damme, Germany
NCT02061657		Impact of Misoprostol on Blood Loss In Myomectomy Operations	Completed	Leiomyoma	Drug: Misoprostol|Drug: Placebo( for misoprostol)	intraoperative blood loss	Ain Shams University	35 Years to 50 Years (Adult)	Phase 3	50	Interventional	Allocation: Randomized|Intervention Model: Parallel Assignment|Masking: Double (Participant, Investigator)|Primary Purpose: Prevention	13-Jun	14-Jul	Ain Shams University, Maternity Hospital, Cairo, Egypt
NCT01816815		Study in Healthy Tubal Ligated Women to Evaluate Pharmacodynamics, Safety and Pharmacokinetics of BAY1002670	Completed	Leiomyoma	Drug: BAY1002670|Drug: Placebo	Non-bleeding rate (i.e. women without bleeding from treatment day 9 until the end of treatment)|Return of menstrual bleeding after treatment	Bayer	18 Years to 45 Years (Adult)	Phase 1	73	Interventional	Allocation: Randomized|Intervention Model: Parallel Assignment|Masking: Quadruple (Participant, Care Provider, Investigator, Outcomes Assessor)	11-Nov	13-Jan	Antwerpen, Belgium|Neu-Ulm, Bayern, Germany|Neuss, Nordrhein-Westfalen, Germany|Berlin, Germany|Berlin, Germany|Belfast, United Kingdom
NCT01581944		Gonadotropin-releasing Hormone Agonist Prior to Myomectomy	Completed	Fibroids	Drug: 2 Doses Goserelin|Drug: 3 Doses Goserelin	Intraoperative blood loss|Blood transfusion requirement|The level of difficulty in enucleation of the fibroid and in achieving hemostasis.|Length of operation|Length of hospital stay	Mt. Hope Maternity Hospital	20 Years to 45 Years (Adult)	Phase 3	68	Interventional	Allocation: Randomized|Intervention Model: Parallel Assignment|Masking: Single (Care Provider)|Primary Purpose: Treatment	8-Jan	11-Dec	Gynaecological Outpatient Clinic; Mt. Hope Maternity Hospital, Champs Fleurs, Trinidad and Tobago
NCT01388907		Efficacity Assessment of PREVADH® in Adhesion Prevention in Gynaecologic Surgery	Completed	Uterine Fibroids|Fertility Disorders	Other: Ringer lactate solution|Device: Prevadh film	Number of Patients With Adhesions to Uterine Scars|Fertility|Adnexal Adhesions|mAFS Abdominopelvic Adhesion Score	Medtronic - MITG|Registrat-Mapi	20 Years to 42 Years (Adult)	Phase 4	61	Interventional	Allocation: Randomized|Intervention Model: Parallel Assignment|Masking: Single (Outcomes Assessor)|Primary Purpose: Treatment	6-May	11-Jun	University Hospital, Angers, France|Clinique du Tondu, Bordeaux, France|Béclère Hospital (Public Assistance of Paris Hospital), Clamart, France|UNIVERSITY HOSPITAL Estaing, Clermont-ferrand, France|University Carémeau Hospital, Nimes, France|TENON Hospital (Public Assistance of Paris Hospital), Paris, France|TROUSSEAU Hospital (Public Assistance of Paris Hospital), Paris, France|Bichat Hospital -…
NCT00743080		Randomized Controlled Trial (RCT)Comparing GYNAECARE MORCELLEX Versus ROTOCUT GI Tissue Morcellators	Completed	Uterine Myomas	Procedure: Laparoscopic myomectomy and supracervical hysterectomy with GYNECARE MORCELLEX|Procedure: Laparoscopic myomectomy and supracervical hysterectomy with ROTOCUT G1	Morcellament time|Total operative time|Feasibility [subjective score of difficulty]|Blood loss|Post-operative complications|Postoperative pain|Hospital stay|Time to return to full activity and/or work	University Magna Graecia|Johnson & Johnson	18 Years to 80 Years (Adult, Older Adult)	Phase 4		Interventional	Allocation: Randomized|Intervention Model: Parallel Assignment|Masking: Single (Participant)|Primary Purpose: Treatment	8-Jan	10-Jan	University Magna Graecia, Catanzaro, Italy
NCT03930069		Vasopressin Injection Versus Misoprostol During Hysteroscopic Myomectomy In Reducing Blood Loss And Operation Time.	Completed	Submucous Leiomyoma of Uterus	Drug: Misoprostol|Drug: Vasopressin	intraoperative bleeding|operative time|haemoglobin and hematocrit deficit|Degree of visual clarity|Fluid deficit|time need for cervical dilatation	Zagazig University	18 Years to 40 Years (Adult)	Phase 2|Phase 3	40	Interventional	Allocation: Randomized|Intervention Model: Parallel Assignment|Masking: Single (Participant)|Primary Purpose: Treatment	2-May-16	15-Mar-17
NCT01745432	ADBEE	Assessment of the Manageability and Safety of ADBLOCK Adhesion Barrier System in Laparoscopic Gynaecological Surgery	Completed	UTERINE MYOMAS	Device: ADBLOCK	Safety as evaluated by assessment of adverse events in ADBLOCK and surgery only group|Postoperative recovery|Pain|Unanticipated device-related adverse events|Pregnancy (in women seeking to become pregnant)|Menstrual Cycle|Miscarriage|Procedure related hospital readmission|Impact of covariates / Including length of pneumoperitoneum	Terumo Europe N.V.	18 Years to 45 Years (Adult)	Phase 1	30	Interventional	Allocation: Randomized|Intervention Model: Parallel Assignment|Masking: Single (Participant)|Primary Purpose: Prevention	12-Aug	15-Sep	Klinik für Minimal Invasive Chirurgie, Berlin, Germany|Johanna Etienne Krankenhaus Neuss, Neuss, Germany|Pius Krankenhaus Oldenburg, Oldenburg, Germany
NCT02086370	Rad_PBS	Prophylactic Salpingectomy for the Prevention of the Ovarian Cancer: Comparison Between Surgical Techniques	Completed	Uterine Fibroids|Contraception Desired	Procedure: Standard PBS|Procedure: Radical PBS	Ovarian reserve change|Operative times|Intraoperative blood loss|postoperative hospital stay|return to the normal activities|complication rate	University Magna Graecia	35 Years to 50 Years (Adult)	Not Applicable	177	Interventional	Allocation: Randomized|Intervention Model: Parallel Assignment|Masking: Single (Outcomes Assessor)|Primary Purpose: Prevention	14-Mar	15-Apr	Chair of Obstetrics and Gynecology - University division - UMG, Catanzaro, CZ, Italy
NCT00826436		Study Evaluating Safety, Tolerability, Pharmacokinetics and Pharmacodynamics of PRA-027 in Japanese Postmenopausal Women	Completed	Uterine Leiomyomata (Fibroids)		To assess the safety and tolerability of multiple oral doses of PRA-027 in postmenopausal women.|To evaluate the Pharmacokinetics and Pharmacodynamics profile of multiple oral doses of PRA-027 in postmenopausal women.	Wyeth is now a wholly owned subsidiary of Pfizer	35 Years to 65 Years (Adult, Older Adult)		16	Observational	Observational Model: Cohort|Time Perspective: Prospective	8-Nov	9-Mar	Kagoshima, Japan
NCT00543790		Study Evaluating PRA-027 Multiple Ascending Doses In Cycling And Postmenopausal Women	Completed	Uterine Leiomyomata (Fibroids)	Drug: PRA-027	To assess the safety and tolerability of ascending, multiple, oral doses of PRA-027 in cycling and postmenopausal women.|To provide the PK and PD profile of multiple oral doses of PRA-027 in cycling and postmenopausal women.	Wyeth is now a wholly owned subsidiary of Pfizer	18 Years to 65 Years (Adult, Older Adult)	Phase 1	48	Interventional	Allocation: Randomized|Intervention Model: Single Group Assignment|Masking: Double (Participant, Investigator)|Primary Purpose: Treatment	7-Nov	8-Dec	Pfizer Investigational Site, Beverly Hills, California, United States|Pfizer Investigational Site, Miami, Florida, United States
NCT00444704		Study of Safety, Tolerability, Pharmacokinetics and Pharmacodynamics of PRA-027 Administered to Healthy Japanese Females	Completed	Uterine Leiomyomata (Fibroids)	Drug: PRA-027	The primary outcome of this study is to asess the safety and tolerability of ascending single oral doses of PRA-027 in healthy Japanese females.	Wyeth is now a wholly owned subsidiary of Pfizer	20 Years to 64 Years (Adult)	Phase 1		Interventional	Allocation: Randomized|Intervention Model: Parallel Assignment|Masking: Double|Primary Purpose: Treatment	7-Mar	7-Dec	Tsukuba, Ibaraki Prefecture, Japan
NCT02049242		Uterine Tourniquet at Open Myomectomy	Completed	Myomectomy|Uterine Leiomyoma	Procedure: triple tourniquet|Procedure: Single tourniquet	Estimating blood loss at the end of myomectomy|The amount of transfusions|A change in hemoglobin|Volume in drains|Anti-Mullerian Hormone levels variation	Ataturk University|Erzurum Nenehatun Kadın Doğum Hastanesi	16 Years to 48 Years (Child, Adult)	Not Applicable	48	Interventional	Allocation: Randomized|Intervention Model: Parallel Assignment|Masking: None (Open Label)|Primary Purpose: Treatment	14-Jan	14-Dec	Atatürk Universitesi Araştırma Hastanesi, Erzurum, Yakutiye, Turkey
NCT02059954		Vaginal vs. Laparoscopic Hysterectomy	Completed	Uterine Fibroids|Uterine Leiomyoma|Abnormal Uterine Bleeding, Unspecified	Procedure: Hysterectomy	Operating time (min.)|Complications|Anesthesia time (min.)|Quality of life|Sexual health|Return to work	Medical University of Graz|Austrian Urogynecology Working Group (AUWG)	18 Years to 80 Years (Adult, Older Adult)	Not Applicable	100	Interventional	Allocation: Randomized|Intervention Model: Parallel Assignment|Masking: None (Open Label)|Primary Purpose: Treatment	14-Jan	17-Sep	Krankenhaus der Barmherzigen Brüder, Abteilung Gynäkologie, Graz, Austria|Medical University of Graz/Dept. OB/GYN, Graz, Austria|LKH Leoben/Abteilung Gynäkologie, Leoben, Austria
NCT02520414		Symphion® System In-Office Study	Completed	Uterine Leiomyomas|Endometrial Polyps	Device: Symphion® Bipolar Hysteroscopic Tissue Resection System	Safety Profile of the Symphion® Bipolar Hysteroscopic Tissue Resection System When Used in the Office Setting for the Removal of Intracavitary Polyps and Myomas.	Minerva Surgical, Inc.	18 Years and older (Adult, Older Adult)	Not Applicable	10	Interventional	Allocation: N/A|Intervention Model: Single Group Assignment|Masking: None (Open Label)|Primary Purpose: Treatment	14-Nov	15-Apr	Center for Women's Surgery, Albuquerque, New Mexico, United States
NCT00891657		Post Market Study for an Adhesion Barrier Following Laparoscopic Myomectomy	Completed	Fibroid|Myoma|Leiomyoma	Device: SprayShield™	Number of Sites Adherent to the Uterus|Mean Severity Score of Sites Adherent to the Uterus|Mean Extent Score of Sites Adherent to the Uterus|Area of Sites Adherent to the Uterus (cm^2)	Integra LifeSciences Corporation	18 Years and older (Adult, Older Adult)	Not Applicable	15	Interventional	Allocation: Randomized|Intervention Model: Parallel Assignment|Masking: Single (Participant)|Primary Purpose: Prevention	8-Nov	9-May	Pius Clinic, Oldenburg, Germany
NCT02056717		Use of Dexamethasone in Uterine Artery Embolization	Completed	Uterine Myoma|Adenomyosis	Drug: Dexamethasone|Drug: Normal saline	Inflammatory reactions|Pain|Nausea and vomiting|Sucessful rate at 3 month after UAE	Severance Hospital	20 Years to 60 Years (Adult)	Not Applicable	64	Interventional	Allocation: Randomized|Intervention Model: Parallel Assignment|Masking: Quadruple (Participant, Care Provider, Investigator, Outcomes Assessor)|Primary Purpose: Prevention	14-Apr	15-Apr	Department of Anesthesiology and Pain Medicine and Anesthesia and Pain Research Institute, Yonsei University College of Medicine, Seoul, Korea, Republic of
NCT01064128		Study of Different Pain Scores in Single-Port Access (SPA) Laparoscopic Hysterectomy Versus Conventional Laparoscopic Hysterectomy	Completed	Uterine Myoma|Uterine Adenomyosis	Procedure: conventional laparoscopic hysterectomy|Procedure: SPA laparoscopic hysterectomy	Pain score measured by visual analog scale|Modified body image scale and cosmetic scar scale	Samsung Medical Center	30 Years to 60 Years (Adult)	Phase 3	40	Interventional	Allocation: Randomized|Intervention Model: Parallel Assignment|Masking: None (Open Label)|Primary Purpose: Treatment	10-Jan	10-Dec	Samsung Medical Center, Seoul, Korea, Republic of
NCT00087841		Self-Hypnotic Relaxation Therapy During Invasive Procedures	Completed	Uterine Neoplasms|Leiomyoma	Behavioral: Self-hypnotic relaxation		National Center for Complementary and Integrative Health (NCCIH)	18 Years to 90 Years (Adult, Older Adult)	Phase 2	390	Interventional	Allocation: Randomized|Intervention Model: Parallel Assignment|Masking: None (Open Label)|Primary Purpose: Treatment	2-Apr	6-Nov	Beth Israel Deaconess Medical Center, Boston, Massachusetts, United States
NCT01992718		What Are we Missing? Diagnosing Uterine Adenomyosis Using Ultrasound Elastography	Completed	Uterine Bleeding|Uterine Fibroids|Adenomyosis	Procedure: Evaluation of MRI, US for pelvic and uterine conditions|Procedure: Patient preference between MRI and Ultrasound	Diagnostic accuracy of MRI and ultrasound elastography for distinguishing adenomyosis and fibroids|Patient preference between ultrasound and MRI	University of Michigan|Association of University Radiologists|GE Radiology Research Academic Fellowship	18 Years and older (Adult, Older Adult)	Early Phase 1	49	Interventional	Allocation: Non-Randomized|Intervention Model: Parallel Assignment|Masking: None (Open Label)|Primary Purpose: Diagnostic	13-Nov	18-Mar	University of Michigan Hospital, Ann Arbor, Michigan, United States
NCT05108597		Effect of Rectal Misoprostol in Reducing Intra-operative Blood Loss During Myomectomy	Completed	Blood Loss, Surgical|Uterine Myoma	Drug: Misoprostol	Intraoperative blood loss	Pak Emirates Military Hospital	18 Years to 50 Years (Adult)	Phase 3	200	Interventional	Allocation: Randomized|Intervention Model: Parallel Assignment|Masking: Single (Outcomes Assessor)|Primary Purpose: Other	4-Mar-19	4-Mar-20	PEMH, Rawalpindi, Punjab, Pakistan
NCT01412632		Comparing Two Types of Sedation to Gynaecological Patients	Completed	Transcervical Resection of Endometrium|Transcervical Resection of Fibroids|Transcervical Resection of Polyp	Drug: Remifentanil, propofol and citanest	pain on a NRS-scale from 0 to 10|PONV|Time|Medicin|After discharge outcome measures	University of Aarhus|Regionshospitalet Horsens	18 Years and older (Adult, Older Adult)	Phase 4	153	Interventional	Allocation: Randomized|Intervention Model: Parallel Assignment|Masking: None (Open Label)|Primary Purpose: Supportive Care	11-Nov	13-Aug	Regionshospitalet Horsens, Horsens, Region Midt, Denmark
NCT01379313		The Effect of Different I:E Ratio on Gas Exchange of Patients Undergoing Gynecologic Laparoscopic Surgery With Trendelenburg Position	Completed	Uterine Myoma|Ovarian Cyst|Laparoscopic Gynecologic Surgery	Procedure: conventional I:E ratio|Procedure: 1:1 ratio|Procedure: 2:1 group|Procedure: external PEEP	arterial CO2 partial pressure|arterial O2 partial pressure|Mean airway pressure|tidal volume (setting)|hemodynamic parameters|end-tidal CO2 partial pressure|respiratory compliance|Dead space|work of breathing|peak inspiratory pressure|plateau pressure|positive end-expiratory pressure|tidal volume (exhaled)|minute ventilation	Samsung Medical Center	20 Years to 65 Years (Adult, Older Adult)	Not Applicable	100	Interventional	Allocation: Randomized|Intervention Model: Parallel Assignment|Masking: Single (Participant)	11-Jun	12-Mar	Samsung Seoul Hospital, Samsung Medical Center, Seoul, Korea, Republic of
NCT02286063	AmbOx	Ambulatory Oxygen in Fibrotic Lung Disease (FLD) (AmbOx)	Completed	Lung; Disease, Fibroid (Chronic)	Drug: Ambulatory Oxygen	change in K-BILD The King's Brief Interstitial Lung Disease Questionnaire health status score|Dyspnoea scores|Global assessment of change in walking ability and exertional breathlessness as better, the same or worse.|Quality of life as assessed by SGRQ and the hospital anxiety and depression score|Sense wear activity monitor measures of daily number of steps walked, daily expenditure and time spe…	Royal Brompton & Harefield NHS Foundation Trust|Liverpool University Hospitals NHS Foundation Trust|National Institute for Health Research, United Kingdom	18 Years and older (Adult, Older Adult)	Phase 4	70	Interventional	Allocation: Randomized|Intervention Model: Crossover Assignment|Masking: Single (Participant)|Primary Purpose: Treatment	14-Aug	31-Jan-18	Royal Brompton Hospital, London, United Kingdom
NCT04672421		The Efficacy and Safety of Medicurtain® in Patients With Total Laparoscopic Hysterectomy (Pivotal Study)	Completed	Laparoscopy|Tissue Adhesion, Surgery-Induced|Leiomyoma of the Uterine Body	Device: Medicurtain®|Device: Placebo	Comparison of the adhesion rate between the groups|Comparison of adhesion grade based on the severity between the groups	Shin Poong Pharmaceutical Co. Ltd.	20 Years to 80 Years (Adult, Older Adult)	Not Applicable	107	Interventional	Allocation: Randomized|Intervention Model: Parallel Assignment|Masking: Single (Outcomes Assessor)|Primary Purpose: Prevention	18-Apr-11	9-May-12	Asan Medical Center, Seoul, Seoul Asan Medical Center Gil, Songpa-gu, Korea, Republic of
NCT01338831		Phase I Study of LFA102 in Patients With Prolactin Receptor-positive Castration-resistant Prostate Cancer or Prolactin Receptor-positive Metastatic Breast Cancer	Completed	Castration-resistant Prostate Cancer|Metastatic Breast Cancer|Uterine Leiomyoma	Drug: LFA102	Incidence rate of Dose Limiting Toxicity|LFA102 serum concentration|Disease response|Concentrations of antibodies to LFA102	Novartis Pharmaceuticals|Novartis	18 Years and older (Adult, Older Adult)	Phase 1	73	Interventional	Allocation: Non-Randomized|Intervention Model: Single Group Assignment|Masking: None (Open Label)|Primary Purpose: Treatment	11-Sep	14-Mar	Massachusetts General Hospital Mass Gen 3, Boston, Massachusetts, United States|Cancer Institute of New Jersey SC, New Brunswick, New Jersey, United States|Thomas Jefferson University, Dept. of Phsyciatry & Neurology Thomas Jefferson, Philadelphia, Pennsylvania, United States|University of Utah / Huntsman Cancer Institute Huntsman 3, Salt Lake City, Utah, United States|University of Wisconsin Cli…
NCT03701529		Effect of Anesthetic Agents on Optic Nerve Sheath Diameter	Completed	Uterus Myoma|Uterine Cancer	Drug: Sevoflurane|Drug: Propofol	difference of optic nerve sheath diameter	Hallym University Kangnam Sacred Heart Hospital	18 Years to 65 Years (Adult, Older Adult)	Not Applicable	42	Interventional	Allocation: Randomized|Intervention Model: Parallel Assignment|Masking: Single (Investigator)|Primary Purpose: Supportive Care	15-Oct-18	16-Sep-19	Kangnam Sungshim Hospital, Seoul, Korea, Republic of
NCT01492179	PoPuLAR	Intravenous or Intra-abdominal Local Anesthetics for Postoperative Pain Management.	Completed	Uterine Myoma|Persistent Post-menpausal Bleeding|Uterine Cancer	Drug: Normal saline|Drug: Intravenous Lidocaine|Drug: Intra-abdominal Lidocaine	Morphine consumption|Postoperative pain|Plasma concentration of lidocaine|Length of Hospital stay	Örebro University, Sweden	30 Years to 75 Years (Adult, Older Adult)	Phase 4	60	Interventional	Allocation: Randomized|Intervention Model: Parallel Assignment|Masking: Quadruple (Participant, Care Provider, Investigator, Outcomes Assessor)|Primary Purpose: Treatment	11-Nov	13-Jun	Örebro University Hospital, Örebro, Sweden
NCT02620748	TA	Use of Intravenous Tranexamic Acid During Myomectomy	Completed	Hemorrhage/Blood Loss During Myomectomies|Fibroids	Drug: Tranexamic Acid|Other: Saline Solution	Blood Loss|change in pre-operative and immediately post-operative hemoglobin|frequency of blood transfusions	George Washington University	18 Years to 50 Years (Adult)	Phase 1	60	Interventional	Allocation: Randomized|Intervention Model: Parallel Assignment|Masking: Triple (Participant, Care Provider, Investigator)|Primary Purpose: Treatment	15-Mar	22-Feb-18	Medical Faculty Associates, Washington, District of Columbia, United States
NCT02192606	3DRCT	Does 3D Laparoscopy Improve Vaginal Cuff Suture Time?	Completed	Uterine Fibroids|Abnormal Uterine Bleeding|Pelvic Pain|Adenomyosis	Device: Storz 3D Laparoscopy System|Device: 2D Laparoscopy	Vaginal Cuff Closure Times|Estimated Blood Loss at the Time of Total Laparoscopic Hysterectomy	Brigham and Women's Hospital	18 Years to 80 Years (Adult, Older Adult)	Not Applicable	57	Interventional	Allocation: Randomized|Intervention Model: Parallel Assignment|Masking: Single (Participant)|Primary Purpose: Other	13-Nov	16-Sep	Brigham & Women's Hospital, Boston, Massachusetts, United States|Odense University Hospital, Odense, Denmark
NCT02086279		AMH Levels Change During Treatment With GnRh Agonist	Completed	Uterine Fibroids|Endometriosis|Endometriosis of Uterus|Pelvic Pain	Drug: GnRH analogue	AMH levels change before and after GnRHa|Preantral and antral follicles|Correlation between AMH levels and preantral and antral follicles count	University Magna Graecia	18 Years to 45 Years (Adult)	Not Applicable	67	Interventional	Allocation: N/A|Intervention Model: Single Group Assignment|Masking: None (Open Label)|Primary Purpose: Diagnostic	14-Mar	14-Nov	Chair of Obstetrics and Gynecology - University division - UMG, Catanzaro, CZ, Italy
NCT05419414		The Use of Shear Wave Elastography, Transvaginal Ultrasound and Pelvic MRI in the Diagnosis of Adenomyosis	Completed	Adenomyosis|Elastography|Transvaginal Ultrasound|Fibroid Uterus	Device: Shear wave elastography	Elastography data of adenomyotic lesions and fibroids|Ultrasonographic features of adenomyotic lesions	Istanbul University	18 Years to 60 Years (Adult)	Not Applicable	65	Interventional	Allocation: Non-Randomized|Intervention Model: Parallel Assignment|Masking: None (Open Label)|Primary Purpose: Diagnostic	1-Oct-18	1-Jan-22	Istanbul University Faculty of Medicine, Istanbul, Turkey	"Study Protocol and Statistical Analysis Plan", https://clinicaltrials.gov/ProvidedDocs/14/NCT05419414/Prot_SAP_000.pdf
NCT05761418		Preoperative Vaginal Dinoprostone Versus Misoprostone in Abdominal Myomectomy	Completed	Myoma;Uterus	Drug: Dinoprostone|Drug: Misoprostol	Blood loss|change hemoglobin levels	Beni-Suef University	30 Years to 50 Years (Adult)	Phase 3	90	Interventional	Allocation: Randomized|Intervention Model: Parallel Assignment|Masking: Double (Participant, Investigator)|Primary Purpose: Prevention	1-Mar-18	20-Feb-23	Beni-suef university, Banī Suwayf, Egypt
NCT02835391		PerClot Compared to Usual Care in Gynaecology Procedures	Completed	Endometriosis|Ovarian Cyst|Menorrhagia|Cancer|Uterine Fibroids	Device: PerClot|Device: Floseal, Surgicel, Surgiflo, Arista|Procedure: Electrocautery/Diatermy	achievement of haemostasis (yes/no).|Absence of re-intervention for post-operative bleeding	CryoLife Europa	18 Years and older (Adult, Older Adult)	Not Applicable	90	Interventional	Allocation: Randomized|Intervention Model: Parallel Assignment|Masking: None (Open Label)|Primary Purpose: Treatment	15-Nov	17-Aug	Bellvitge Hospital, Barcelona, Spain
NCT01937104	ONSD	ONSD According to the Position During Laparoscopy	Completed	Cholecystitis|Ovarian Cyst|Ovarian Cancer|Uterine Myoma|Cervical Cancer	Drug: Desflurane|Drug: Remifentanil|Device: Ultrasonographic measurement of ONSD|Procedure: Mechanical ventilation|Procedure: Trendelenburg position - 30 degree|Procedure: Reverse Trendelenburg position - 30 degree	ONSD and PaCO2	Chosun University Hospital	19 Years to 65 Years (Adult, Older Adult)	Not Applicable	60	Interventional	Allocation: Non-Randomized|Intervention Model: Parallel Assignment|Masking: None (Open Label)|Primary Purpose: Diagnostic	13-Sep	14-Sep	Chosun University Hospital, Gwangju, Donggu, Korea, Republic of
NCT03927651		ICG to Assess Ovarian Perfusion	Completed	Fibroid Uterus|Endometriosis|Uterus Myoma|Uterine Fibroid|Uterine Adenomyosis|Endometrial Cyst|Uterine Cyst	Drug: ICG	Assessment of ovarian perfusion after ICG administration via fluorescent imaging	Northwestern University	18 Years to 50 Years (Adult)	Early Phase 1	54	Interventional	Allocation: N/A|Intervention Model: Single Group Assignment|Masking: None (Open Label)|Primary Purpose: Diagnostic	1-Jun-19	15-Nov-22	259 E Erie - Northwestern, Chicago, Illinois, United States	"Study Protocol", https://clinicaltrials.gov/ProvidedDocs/51/NCT03927651/Prot_000.pdf|"Informed Consent Form", https://clinicaltrials.gov/ProvidedDocs/51/NCT03927651/ICF_001.pdf
NCT03009812		Transverse vs Longitudinal Incision in Myomectomy	Completed	Myoma;Uterus	Procedure: Longitudinal uterine incision|Procedure: Transverse uterine incision	Intraoperative blood loss	Ain Shams University	18 Years to 45 Years (Adult)	Not Applicable	52	Interventional	Allocation: Randomized|Intervention Model: Parallel Assignment|Masking: Single (Participant)|Primary Purpose: Treatment	17-Jan	23-Jan-18
NCT04482959		Intraoperative Carbetocin to Decrease Blood Loss During Hysteroscopic Myomectomy	Completed	Myoma;Uterus	Drug: Carbetocin|Drug: Sodium chloride 0.9%	intraoperative bleeding amount|• Change in haemoglobin and hematocrit|• Operative time|• Fluid deficit|• The quality of operative view	Mansoura University Hospital	18 Years to 45 Years (Adult)	Phase 4	40	Interventional	Allocation: Randomized|Intervention Model: Parallel Assignment|Masking: Triple (Participant, Care Provider, Investigator)|Primary Purpose: Prevention	15-Jul-20	1-Feb-22	Faculty of Medicine, Mansoura, Dakahlia, Egypt
NCT05025410		Remimazolam and Remifentanil Without Neuromuscular Blocking Agent	Completed	Myoma;Uterus|Polyp Endometrium|Unspecified Condition Associated With Female Genital Organs and Menstrual Cycle	Drug: Remimazolam	Remimazolam induction dose|Remimazolam maintenance dose|Use of rescue midazolam|Use of rescue rocuronium|Use of flumazenil	Seoul National University Bundang Hospital	20 Years and older (Adult, Older Adult)		38	Observational	Observational Model: Case-Only|Time Perspective: Prospective	1-Nov-21	31-Jan-22	Seoul National University Bundang Hospital, Seongnam, Korea, Republic of
NCT02587000	FRA-IIT-UPA	Adenomyosis and Ulipristal Acetate	Completed	Adenomyosis	Drug: Ulipristal acetate|Drug: Placebo	Percentage of patients with a control uterine bleeding estimated by a score of Pictorial Blood-loss Assessment Chart (PABC) < 75 of 28 days to the discontinuation of the study (S13)|Evolution of the PBAC score over 28 days compared to pre-treatment score (J1)|Percentage of patients with uterine bleeding control estimated by a score of PBAC < 75 on 28 days|Evolution of the PBAC score calculated fr…	Assistance Publique - Hôpitaux de Paris|Gedeon Richter Ltd.	30 Years to 50 Years (Adult)	Phase 2	26	Interventional	Allocation: Randomized|Intervention Model: Parallel Assignment|Masking: Triple (Participant, Care Provider, Investigator)|Primary Purpose: Treatment	16-Jun-15	17-Mar-20	AP-HP, Bicêtre Hospital, Le Kremlin Bicêtre, France
NCT03901404		Myomectomy Operation and Fundus Incision, Energy Modalities and Methods of Extraction	Completed	Myoma;Uterus|Surgery	Procedure: Myomectomy Operation	Fundus Incision|Energy Modalities|Methods of Extraction	Kanuni Sultan Suleyman Training and Research Hospital	18 Years to 45 Years (Adult)		80	Observational	Observational Model: Cohort|Time Perspective: Prospective	1-Apr-19	1-Apr-22	Kanuni Sultan Süleyman Training and Research Hospital, Istanbul, Turkey
NCT00067249		Women's Use of Alternative Medicine: A Multiethnic Study	Completed	Uterine Fibroids|Osteoporosis|Urinary Tract Infection|High Blood Pressure|Heart Disease|Arthritis|Depression|Headaches			National Center for Complementary and Integrative Health (NCCIH)	18 Years and older (Adult, Older Adult)		3200	Observational	Observational Model: Natural History|Time Perspective: Other	1-Apr	1-Sep
NCT01463462		Electronic Catheter Stethoscope	Completed	Pelvic Organ Prolapse|Gynecologic Cancers|Uterine Leiomyomata|Adenomyosis|Endometrial Hyperplasia|Other Abnormal Uterine and Vaginal Bleeding|Pelvic Mass|Pelvic Pain		bladder and ureter sounds during pelvic surgery.|changes from baseline bladder and ureteral function sounds	University of South Florida	18 Years and older (Adult, Older Adult)		75	Observational	Observational Model: Case-Only|Time Perspective: Prospective	11-Feb	16-Apr	Women's Center Operating Rooms at the Tampa General Hospital, Tampa, Florida, United States
NCT03871868		Vitamin D Levels And Myoma Uteri	Completed	Myoma;Uterus|Vitamin D Deficiency|Polycystic Ovary		Vitamin D levels	Kanuni Sultan Suleyman Training and Research Hospital	25 Years to 50 Years (Adult)		300	Observational	Observational Model: Case-Control|Time Perspective: Prospective	1-Dec-18	1-Mar-19	Kanuni Sultan Süleyman Training and Research Hospital, Istanbul, Turkey
NCT03533907		Pregnancy Outcomes in Infertile Patients After Treatment With Ulipristal Acetate.	Completed	Myoma;Uterus|Infertility, Female		implantation rate|myomas reduction	Istituto Clinico Humanitas	18 Years to 45 Years (Adult)		20	Observational	Observational Model: Cohort|Time Perspective: Retrospective	1-Nov-13	1-May-18	Paolo Emanuele Levi Setti, Rozzano, MI, Italy
NCT01793584		Surgical Success After Laparoscopic vs Abdominal Hysterectomy	Completed	Metrorrhagia|Menorrhagia|Leiomyoma|Adenomyosis|Pelvic Pain|Endometriosis|Pelvic Inflammatory Disease	Procedure: Laparoscopic hysterectomy|Procedure: Abdominal hysterectomy	Quality of life|Cost|Complications	University of Texas Southwestern Medical Center	18 Years to 80 Years (Adult, Older Adult)	Not Applicable	100	Interventional	Allocation: Randomized|Intervention Model: Parallel Assignment|Masking: None (Open Label)|Primary Purpose: Health Services Research	13-Feb	31-Dec-16	Parkland Hospital, Dallas, Texas, United States
NCT01628432	SALPINGOVA	Effect of Salpingectomy During Conservative Hysterectomy	Completed	Genital Diseases, Female|Hysterotomy; Affecting Fetus|Leiomyomata Uteri|Adenomyosis, Endometriosis|Dysfunctional Uterine Bleeding|Cervical Dysplasia|Uterine Prolapse	Procedure: conservative hysterectomy I|Procedure: Conservative hysterectomy II	percentage of patients with more than 20% diminution of AMH logarithm at one year (12 months)|AMH measurement at 3 days, 6 weeks, and 6, 12 months after hysterectomy endovaginal ultrasound evaluation of the ovarian volume and vascularisation quality of life (WHQ questionnaire) reintervention procedures complications	University Hospital, Tours	18 Years to 52 Years (Adult)	Not Applicable	350	Interventional	Allocation: Randomized|Intervention Model: Parallel Assignment|Masking: Double (Participant, Outcomes Assessor)|Primary Purpose: Treatment	12-Jul	18-Jun	CHU, Angers, France|CHU, Le Kremlin-Bicêtre, France|CHU, Lille, France|Hôpital Sud, Lyon, France|CHU, Poitiers, France|CHU, Rennes, France|CHU, Tours, France
NCT02812186		Deep Versus Moderate Neuromuscular Blockade During Laparoscopic Surgery	Completed	Cholecystitis|Endometriosis|Bowel Obstruction|Fibroids|Prostate Cancer|Chronic Kidney Disease|Uterine Prolapse	Procedure: Deep to Moderate NMB|Procedure: Moderate to Deep NMB|Drug: Rocuronium	Peak Airway Pressures|Abdominal Insufflation Pressure|Surgical Rating Scale	Stony Brook University|Merck Sharp & Dohme LLC	18 Years and older (Adult, Older Adult)	Phase 4	79	Interventional	Allocation: Randomized|Intervention Model: Crossover Assignment|Masking: Single (Participant)|Primary Purpose: Treatment	27-Dec-16	6-Feb-19	Stony Brook University Hospital, Stony Brook, New York, United States	"Study Protocol and Statistical Analysis Plan", https://clinicaltrials.gov/ProvidedDocs/86/NCT02812186/Prot_SAP_000.pdf
NCT04071574	CS-EOSP-ICSI	Comparative Study on the Efficacy of Ovarian Stimulation Protocols on the Success Rate of ICSI in Female Infertility	Completed	Female Infertility|Female Infertility Due to Ovulatory Disorder|Premature Ovarian Failure|Polycystic Ovary Syndrome|Female Infertility of Tubal Origin|Ectopic Pregnancy|Salpingitis|Female Infertility Due to Tubal Block|Female Infertility Due to Tubal Occlusion|Hydrosalpinx|Female Infertility - Cervical/Vaginal|Female Infertility Endocrine|Endometriosis|Fibroids|Congenital Uterine Anomaly|Infectio…	Drug: Human Chorionic Gonadotropin (hCG)|Drug: Gonadotropins|Drug: GNRH-A Triptorelin|Drug: GnRH antagonist	Ovulation Induction|fertilization rate|embryo quality|pregnancy rate|live birth rate	Lebanese University	21 Years to 44 Years (Adult)	Phase 1|Phase 2	200	Interventional	Allocation: Non-Randomized|Intervention Model: Parallel Assignment|Masking: None (Open Label)|Primary Purpose: Health Services Research	1-Feb-18	5-May-23	Lebanese University, faculty of sciences III, Tripoli, North Lebanon, Lebanon
NCT00755651		Studies on the H Pipelle, a New Device for Endometrial Sampling at Hysteroscopy	Completed	Abnormal Uterine Bleeding	Procedure: Endometrial biopsy	Discomfort|Procedure time, biopsy adequacy	Royal Free Hampstead NHS Trust	20 Years to 80 Years (Adult, Older Adult)	Not Applicable	180	Interventional	Allocation: Randomized|Intervention Model: Parallel Assignment|Masking: None (Open Label)|Primary Purpose: Diagnostic	3-Jan	7-May	Royal Free Hospital, London, United Kingdom
NCT01806012		Use of the Enseal Intrument for Laparoscopic Supracervical Hysterectomy	Completed	Indications for Laparoscopic Supracervical Hysterectomy	Device: Sealing tissue with the Enseal device|Procedure: Conventional supracervical hysterectomy	Operation time|Blood loss|Post-operative pain	University Hospital Tuebingen|Ethicon Endo-Surgery (Europe) GmbH	18 Years and older (Adult, Older Adult)	Not Applicable	160	Interventional	Allocation: Randomized|Intervention Model: Parallel Assignment|Masking: Single (Participant)|Primary Purpose: Treatment	10-Aug	11-Aug	University Women' Clinic Tübingen, Tübingen, Germany
NCT02934789	HSCMyomecty	Effectiveness of Truclear on Patient Quality of Life	Completed	Heavy Menstrual Bleeding	Procedure: Hysteroscopic myomectomy with Truclear|Drug: Medical therapy	Quality of life score|Secondary surgical outcomes	All For Women Healthcare, Illinois|Medtronic	21 Years to 80 Years (Adult, Older Adult)	Not Applicable	69	Interventional	Allocation: Randomized|Intervention Model: Factorial Assignment|Masking: None (Open Label)|Primary Purpose: Treatment	14-Sep	18-May	All For Women Healthcare, Chicago, Illinois, United States
NCT01707862	SIVL	Surgery for Intravenous Leiomyomatosis	Completed	Leiomyomatosis			Li Yang|General Hospital of Beijing PLA Military Region	18 Years to 80 Years (Adult, Older Adult)		6	Observational	Observational Model: Cohort|Time Perspective: Retrospective	Mar-97	12-Oct	Institute of Cardiovascular Disease, Beijing, China
NCT01026805		Clinical Evaluation of the Interlace Medical Hysteroscopic Morcellator	Completed	Abnormal Uterine Bleeding|Infertility	Device: Interlace Medical 1st Generation Hysteroscopic Morcellator	Percentage of Tissue Removed|Treatment Time Per Patient|Fluid Volume Per Procedure|Fluid Deficit Per Procedure|Resected Tissue Weight Per Patient|Interlace Medical 1st Generation Hysteroscopic Morcellator Cutting Ability - Mean Score|Adverse Events	Hologic, Inc.	18 Years and older (Adult, Older Adult)		11	Observational	Observational Model: Cohort|Time Perspective: Retrospective	9-Feb	9-Mar
NCT00001869		Official Record of Patients Diagnosed With Lymphangioleiomyomatosis (LAM)	Completed	Leiomyomatosis			National Heart, Lung, and Blood Institute (NHLBI)|National Institutes of Health Clinical Center (CC)	Child, Adult, Older Adult		400	Observational		Dec-98	3-Apr	National Heart, Lung and Blood Institute (NHLBI), Bethesda, Maryland, United States
NCT00010855		Nonpharmacologic Analgesia for Invasive Procedures	Completed	Pain|Anxiety	Behavioral: Self-hypnotic relaxation		National Center for Complementary and Integrative Health (NCCIH)	18 Years to 90 Years (Adult, Older Adult)	Phase 2|Phase 3	390	Interventional	Allocation: Randomized|Intervention Model: Parallel Assignment|Masking: None (Open Label)|Primary Purpose: Treatment	Sep-97	7-Apr	Beth Israel Deaconess Medical Center, Boston, Massachusetts, United States
NCT04177693		Pharmacokinetics and Hepatic Safety of EGCG	Completed	Uterine Fibroids	Dietary Supplement: Epigallocatechin gallate (EGCG)|Drug: Clomiphene Citrate|Drug: Letrozole	Changes in Epigallocatechin Gallate (EGCG)|Changes in Epigallocatechin (EGC)|Changes in Epicatechin Gallate(ECG)|Changes in Total Bilirubin|Changes in ALT/SGPT|Changes in Alkaline Phosphatase|Changes in Estrogen (E2)|Changes in Endometrial Thickness|Change in Serum Folate Level Between MTHFR677-Wild Type (WT) Group and MTHFR677-Hetero Group|Change in Serum Folate Level Between MTHFR1298-Wild Type…	Yale University|Eunice Kennedy Shriver National Institute of Child Health and Human Development (NICHD)|University of Illinois at Chicago|Johns Hopkins University|University of Chicago	18 Years to 40 Years (Adult)	Phase 1	39	Interventional	Allocation: Randomized|Intervention Model: Parallel Assignment|Masking: None (Open Label)|Primary Purpose: Other	24-Nov-20	31-Jan-22	Johns Hopkins Medicine, Baltimore, Maryland, United States	"Study Protocol and Statistical Analysis Plan", https://clinicaltrials.gov/ProvidedDocs/93/NCT04177693/Prot_SAP_000.pdf
NCT04030182		Vitamin D Deficit in Women With Uterine Fibroids	Completed	Leiomyoma|Vitamin D Deficiency|Fibroid Uterus	Diagnostic Test: Level of Vitamin D	appointment for intervention	Instituto Mexicano del Seguro Social	18 Years to 50 Years (Adult)		127	Observational	Observational Model: Case-Only|Time Perspective: Cross-Sectional	1-Dec-19	9-Oct-21	Centro Médico Nacional de Occidente, Hospital de Gineco-Obstetricia, Guadalajara, Jalisco, Mexico|Hospital General Regional No. 45, Guadalajara, Jalisco, Mexico
NCT03871868		Vitamin D Levels And Myoma Uteri	Completed	Myoma;Uterus|Vitamin D Deficiency|Polycystic Ovary		Vitamin D levels	Kanuni Sultan Suleyman Training and Research Hospital	25 Years to 50 Years (Adult)		300	Observational	Observational Model: Case-Control|Time Perspective: Prospective	1-Dec-18	1-Mar-19	Kanuni Sultan Süleyman Training and Research Hospital, Istanbul, Turkey
NCT02620345	Fibroids	Fibroids in Women of Reproductive Age and Women Pregnancy	Completed	Fibroids	Drug: Dydrogesterone M ( case 1 )|Drug: Dydrogesterone M ( case 2 )	Measure of fibroid size in millimeters	Trieu, Nguyen Thi, M.D.	18 Years to 35 Years (Adult)	Phase 4	22	Interventional	Allocation: Randomized|Intervention Model: Parallel Assignment|Masking: None (Open Label)|Primary Purpose: Treatment	10-Jan	15-Nov
NCT03194646	ASTEROID 6	Assess Safety and Efficacy of Vilaprisan in Subjects With Uterine Fibroids	Active, not recruiting	Uterine Fibroids	Drug: Vilaprisan (BAY1002670)|Other: Standard of care	Percentage Change in Bone Mineral Density (BMD) of Lumbar Spine|Number of Bleeding Days|Endometrial Histology|Endometrial Thickness|Percentage Change From Baseline in BMD Measured at Lumbar Spine (Other Time Points Not Mentioned as Primary Safety Variable) and Hip/Femoral Neck	Bayer	18 Years and older (Adult, Older Adult)	Phase 3	1272	Interventional	Allocation: Randomized|Intervention Model: Parallel Assignment|Masking: None (Open Label)|Primary Purpose: Treatment	30-Jun-17	30-Jun-24	Central Research Associates, Inc., Birmingham, Alabama, United States|Women's Health Alliance of Mobile, Mobile, Alabama, United States|Coastal Clinical Research, Inc, Mobile, Alabama, United States|Visions Clinical Research - Tucson, Tucson, Arizona, United States|Lynn Institute of the Ozarks, Little Rock, Arkansas, United States|University of Arkansas for Medical Sciences, Little Rock, Arkansas…	"Study Protocol", https://clinicaltrials.gov/ProvidedDocs/46/NCT03194646/Prot_000.pdf|"Statistical Analysis Plan", https://clinicaltrials.gov/ProvidedDocs/46/NCT03194646/SAP_001.pdf
NCT04345003	ELASTUS	MR Elastography Parameters Impact on MR-HIFU Efficacy in Uterine Fibroids	Active, not recruiting	Uterine Fibroid	Device: Myoma elastography	Composite criteria|leiomyoma stiffness measured by Resoundant system|leiomyoma stiffness measured by ARFI-US|clinical efficiency|inter-observer reproducibility|leiomyoma perfusion|leiomyoma T2 signal	University Hospital, Bordeaux	18 Years and older (Adult, Older Adult)	Not Applicable	40	Interventional	Allocation: N/A|Intervention Model: Single Group Assignment|Masking: None (Open Label)|Primary Purpose: Treatment	18-Jun-20	15-Jul-23	CHU Bordeaux, Bordeaux, France
NCT02100904	ULTRA Registry	Uterine Leiomyoma Treatment With Radiofrequency Ablation (ULTRA) Registry	Active, not recruiting	Uterine Fibroids	Procedure: Radiofrequency ablation of fibroids|Procedure: Myomectomy of fibroids	Changes in fibroid-related symptoms after the RFA or myomectomy procedure.|Rate of re-intervention for recurrent fibroid symptoms following the RFA or myomectomy procedure.|Operative complications|Pregnancy rate after the RFA or myomectomy procedure.	University of California, San Francisco	21 Years and older (Adult, Older Adult)		578	Observational	Observational Model: Cohort|Time Perspective: Prospective	14-May	25-Aug	UC Irvine Medical Center, Irvine, California, United States|University of California, San Diego, San Diego, California, United States|University of California, San Francisco, San Francisco, California, United States|Dedicated to Women, Dover, Delaware, United States|Fibroid and Pelvic Wellness Center of Georgia, Alpharetta, Georgia, United States|Gynecology Institute of Chicago, Chicago, Illinois…
NCT03028610		Pregnancy Outcome Following Global Fibroid Ablation Using the Acessa™ System	Active, not recruiting	One or More Uterine Fibroids	Device: radiofrequency generator	Spontaneous abortion|Ectopic pregnancy|Vaginal delivery and either|Caesarean section delivery and either|Procedure-related complications within 1 month post-procedure|Post-treatment readmission and reintervention rate within 1 month post-procedure assessed by questionnairie|Post-treatment changes in menstrual status up to 36 months post-procedure assessed by a menstrual impact score|Post-treatmen…	University Women's Hospital Tübingen	18 Years to 40 Years (Adult)	Not Applicable	25	Interventional	Allocation: N/A|Intervention Model: Single Group Assignment|Masking: None (Open Label)|Primary Purpose: Treatment	16-Jan	23-Dec	University Women's Hospital, Tübingen, Germany
NCT03271489		Long-Term Safety Study of Elagolix in Combination With Estradiol/Norethindrone Acetate for the Management of Heavy Menstrual Bleeding Associated With Uterine Fibroids in Premenopausal Women	Active, not recruiting	Heavy Menstrual Bleeding|Uterine Fibroids	Other: Elagolix Placebo|Drug: E2/NETA|Other: E2/NETA Placebo|Drug: Elagolix	Change in Bone Mineral Density (BMD)	AbbVie	18 Years to 50 Years (Adult)	Phase 3	500	Interventional	Allocation: Randomized|Intervention Model: Parallel Assignment|Masking: Quadruple (Participant, Care Provider, Investigator, Outcomes Assessor)|Primary Purpose: Treatment	13-Sep-17	2-Jul-24	Alabama Clinical Therapeutics /ID# 160835, Birmingham, Alabama, United States|Alabama Clinical Therapeutics /ID# 160927, Birmingham, Alabama, United States|Choice Research, LLC /ID# 161498, Dothan, Alabama, United States|Southern Women's Specialists PC /ID# 161531, Fairhope, Alabama, United States|E Squared Research /ID# 163645, Huntsville, Alabama, United States|Women's Health Alliance of Mobile…
NCT03323905	HIFUSB	Single Arm Study Using the Symphony -- MRI Guided Focused Ultrasound System for the Treatment of Leiomyomas	Active, not recruiting	Leiomyoma|Fibroid	Device: Symphony MRI guided High Intensity Focused Ultrasound (HIFU)	The ability to ablate fibroid tissue measured by temperature elevation|The ability to ablate fibroid tissue indicated by Non-Perfused Volume (NPV)|Safety of the system measured by collection of adverse events related to potential damage to tissue outside the treatment zone|Safety of the system based on damage to skin measured by collection of adverse events related to potential damage to skin ove…	Sunnybrook Health Sciences Centre|Sunnybrook Research Institute|Arrayus Technologies Inc.	18 Years and older (Adult, Older Adult)	Not Applicable	50	Interventional	Allocation: N/A|Intervention Model: Single Group Assignment|Masking: None (Open Label)|Primary Purpose: Treatment	16-Nov-17	1-Aug-23	Sunnybrook Health Sciences Centre, Toronto, Ontario, Canada
NCT05505331		Three-Dimensional Ultrasonography Versus Magnetic Resonance Imaging for Fibroid Mapping: A Cross Sectional Observational Study	Active, not recruiting	Three-Dimensional Ultrasonography Versus Magnetic Resonance Imaging for Fibroid Mapping	Radiation: three-Dimensional ultrasonography|Radiation: Magnetic resonance imaging|Procedure: myomectomy	• The sensitivity and specificity of the 3D-Ultrasonography and MRI for the mapping of different types of symptomatic uterine fibroids according to the final intraoperative diagnosis|• The validity of 3D-ultrasonography and MRI of Fibroids for selecting the appropriate way of management	Sohag University	12 Years to 52 Years (Child, Adult)		50	Observational	Observational Model: Case-Only|Time Perspective: Cross-Sectional	15-Aug-22	23-Jul	Sohag University Hospital, Sohag, Egypt
NCT02163525		Post Market TRUST - U.S.A. Study	Active, not recruiting	Symptomatic Uterine Fibroids	Procedure: Global Fibroid Ablation (GFA)|Procedure: Abdominal or Laparoscopic Myomectomy|Procedure: Uterine Artery Embolization (UAE)	Compare direct cost of GFA compared to those of myomectomy and UAE|Compare rates of acute and near-term serious complications to the acute and near-term treatment-related serious adverse events of pivotal study.|Assess the incidence and cost of post discharge procedure-related complications and reinterventions|Assess factors that influence indirect costs of the three treatment alternatives|Assess…	Acessa Health, Inc.	18 Years and older (Adult, Older Adult)	Not Applicable	114	Interventional	Allocation: Randomized|Intervention Model: Parallel Assignment|Masking: None (Open Label)|Primary Purpose: Treatment	14-Jun	24-Jun	University of California, Los Angeles, Santa Monica, California, United States|Aspen Surgery Center/John Muir Hospital, Walnut Creek, California, United States|Augusta University, Augusta, Georgia, United States|University of Chicago Medicine and Biological Sciences, Chicago, Illinois, United States|Brigham and Women's Hospital, Jamaica Plain, Massachusetts, United States|Henry Ford Hospital, Wes…
NCT04373694		Vaginoscopy Compared to Traditional Hysteroscopy for Hysteroscopy Morcellation in Outpatient Clinic. A Randomized Trial	Active, not recruiting	Leiomyoma of Uterus	Procedure: vaginoscopy|Procedure: standard hysteroscopy	Difference in pain perception between vaginoscopy group and traditional hysteroscopy group|Difference in length of time of procedure between vaginoscopy group and traditional hysteroscopy group|Difference in proportion of vasovagal syncope between vaginoscopy group and traditional hysteroscopy group|Difference in proportion of uterine perforation between vaginoscopy group and traditional hysteros…	Centre hospitalier de l'Université de Montréal (CHUM)|Hologic, Inc.	18 Years to 52 Years (Adult)	Not Applicable	78	Interventional	Allocation: Randomized|Intervention Model: Parallel Assignment|Masking: None (Open Label)|Primary Purpose: Treatment	9-Sep-20	31-Dec-24	CHUM - Clinique Médecine et biologie de la reproduction, Montreal, Quebec, Canada
NCT05091697		Cost-utility of VIRTUAL FIBROWALK	Active, not recruiting	Fibromyoma;Cervix	Behavioral: Multicomponent treatment VIRTUAL FIBROWALK + TAU	Revised Fibromyalgia Impact Questionnaire (FIQR)|Client Service Receipt Inventory (CSRI)|EuroQoL questionnaire (EQ-5D-5L)|Tampa Scale for Kinesiophobia (TSK-11)|Hospital Anxiety and Depression Scale (HADS)|Physical Function of the 36-Item Short Form Survey (SF-36)	Hospital Universitari Vall d'Hebron Research Institute|Universitat Autonoma de Barcelona	18 Years to 75 Years (Adult, Older Adult)	Not Applicable	142	Interventional	Allocation: Randomized|Intervention Model: Parallel Assignment|Masking: Double (Investigator, Outcomes Assessor)|Primary Purpose: Treatment	26-Apr-21	30-Dec-21	Mayte Serrat, Barcelona, Spain
NCT04856306	Magical	Myomectomy vs Uterine Artery Embolization vs GnRh Antagonist for AUB-L	Active, not recruiting	Heavy Menstrual Bleeding|Fibroid Uterus	Other: Groups 1 and 2 myomectomy and uterine artery embolization, respectively, are surgical/procedure|Drug: Elagolix Oral Product	Change in Menstrual blood loss|UFS-QOL Score|Menopausal symptoms|Hemoglobin value	Medstar Health Research Institute	18 Years and older (Adult, Older Adult)		300	Observational	Observational Model: Cohort|Time Perspective: Prospective	12-Apr-21	30-Aug-25	MedStar Washington Hospital Center, Washington, District of Columbia, United States
NCT04028986		Esmya Versus Surgery Before IVF/ICSI	Active, not recruiting	Fibroid; Uterus Tumor, Complicating Pregnancy|Infertility, Female|Surgical Procedure, Unspecified	Drug: Ulipristal Acetate 5 MG Oral Tablet	ongoing pregnancy rates|Miscarriage rate|Time to pregnancy|Obstetric outcome described as live birth	Universitair Ziekenhuis Brussel	18 Years to 38 Years (Adult)		40	Observational	Observational Model: Cohort|Time Perspective: Other	1-Jan-16	1-Jun-26	Universitair Ziekenhuis UZBrussel, Jette, Brussels, Belgium
NCT04272216	RAVI Registry	An Observational Study of Radial Access Embolization Procedures Using HydroPearl Microspheres	Active, not recruiting	Uterine Fibroid|Arteriovenous Malformations|Hypervascular Tumors|Benign Prostatic Hyperplasia	Device: Treatment with HydroPearl via radial access	Procedural Success|Technical Success|Freedom from major adverse events and radial access complications	Terumo Medical Corporation	18 Years and older (Adult, Older Adult)		99	Observational	Observational Model: Cohort|Time Perspective: Prospective	6-Feb-20	23-Feb	University of California - Los Angeles, Los Angeles, California, United States|Rush University Medical Center, Chicago, Illinois, United States|SLU Department of Radiology, Saint Louis, Missouri, United States|Mount Sinai, New York, New York, United States|UNC, Chapel Hill, North Carolina, United States|Allison Hudak, Charleston, South Carolina, United States
NCT04434066		Outcomes on Abdominal Versus Vaginal Morcellation At Time of Hysterectomy	Active, not recruiting	Abnormal Uterine Bleeding|Uterine Bleeding|Fibroid Uterus|Surgery	Procedure: Total Laparoscopic Hysterectomy	Mean difference in total operating room time|Mean difference from baseline in Body Image Scale Score to 6-weeks post-operatively|Mean difference from baseline in Pain Visual Analogue Scale to 6-weeks post-operatively|Mean difference from baseline in Quality of Recovery Score to 2-weeks post-operatively|Mean difference from baseline in Quality of Life Score to 6-weeks post-operatively|Morcellation…	University of Texas Southwestern Medical Center	18 Years to 50 Years (Adult)	Not Applicable	46	Interventional	Allocation: Randomized|Intervention Model: Parallel Assignment|Masking: None (Open Label)|Primary Purpose: Treatment	8-Jan-20	30-Jun-23	UT Southwestern Medical Center, Dallas, Texas, United States
NCT01130519		A Phase II Study of Bevacizumab and Erlotinib in Subjects With Advanced Hereditary Leiomyomatosis and Renal Cell Cancer (HLRCC) or Sporadic Papillary Renal Cell Cancer	Active, not recruiting	HLRCC|Sporadic Papillary Renal Cell Cancer	Drug: Bevacizumab|Drug: Erlotinib	Overall response rate.|Progression-free survival, duration of response and overall survival	National Cancer Institute (NCI)|National Institutes of Health Clinical Center (CC)	18 Years and older (Adult, Older Adult)	Phase 2	83	Interventional	Allocation: Non-Randomized|Intervention Model: Single Group Assignment|Masking: None (Open Label)|Primary Purpose: Treatment	6-May-10	1-Dec-23	National Institutes of Health Clinical Center, Bethesda, Maryland, United States
